# Supplementary material for: Constitutive activation of CTNNB1 results in a loss of spermatogonial stem cell activity in mice
Source: PLoS One. 2021 May 20;16(5):e0251911. doi: 10.1371/journal.pone.0251911 (PMC8136708; doi:10.1371/journal.pone.0251911)
Supplement: S3 Table — (XLSX) [file pone.0251911.s003.xlsx]

## Sheet: DESEQ_vasa.exon3_vs_vasa
	baseMean	log2FoldChange	lfcSE	stat	pvalue	padj	vasa.exon3 mean (log2)	ko.sd	vasa mean (log2)	wt.sd	log2FoldChange (unshrunken)	EnsemblID	Gene	Category	Location	vasa.exon3.1	vasa.exon3.2	vasa.exon3.3	exon3_1	exon3_2	exon3_3
ENSMUSG00000027316.15	201.251162048801	9.46951732946239e-05	0.152974125309259	0.000619027388476213	0.999506087635565	0.999803017014163	7.64496828024332	0.213360658639139	7.64588187394035	0.229313327573503	-0.000913593697029036	ENSMUSG00000027316.15	Gfra4	protein_coding,retained_intron	chr2:131039632-131043088	168.233781206475	217.3019209757	217.687848612847	166.756692342894	212.141483439637	225.38524571525
ENSMUSG00000083885.1	111.805829691772	9.31635420036651	2.86339309426621	3.25360643602236	NA	NA	4.05807621024208	4.60905107298482	-0.484704808509308	0.892517452557813	4.54278101875139	ENSMUSG00000083885.1	Gm13213	processed_pseudogene	chr4:133638210-133638683	2.25817155981846	665.601262148257	2.01562822789673	0	0.959916214658991	0
ENSMUSG00000038210.10	52.5521236515657	9.19035090696809	1.20064485546612	7.6545123773509	1.94047125478547e-14	2.97726697334693e-13	6.71624844105406	0.166507080941908	-1	0	7.71624844105406	ENSMUSG00000038210.10	Hoxa11	protein_coding,lncRNA	chr6:52242106-52245810	114.037663770832	109.56399376926	91.7110843693013	0	0	0
ENSMUSG00000027285.13	906.307711091465	9.04159561671218e-05	0.0688986844600069	0.00131230308496826	0.998952933929942	0.999400783315017	9.82364630108913	0.0592777946820371	9.82462091949351	0.0313077282218273	-0.000974618404386618	ENSMUSG00000027285.13	Haus2	nonsense_mediated_decay,protein_coding	chr2:120609383-120621560	906.655881267113	943.16337969705	868.735766223491	890.379672449029	900.401409350133	928.510157561971
ENSMUSG00000004231.15	331.768542689172	8.98984910297684	0.727524544772068	12.3567639986543	4.4782382599009e-35	2.48455627657043e-33	9.371884284837	0.0421839996550985	0.806617043595973	0.409663565002587	8.56526724124103	ENSMUSG00000004231.15	Pax2	protein_coding	chr19:44756045-44837871	642.449808768353	681.122827932236	663.141686978025	1.01064662025997	0.959916214658991	1.92636962149787
ENSMUSG00000018209.15	8342.32795736756	8.80628026776149e-05	0.0350619150789492	0.00251163698501132	0.997996005734291	0.999166104154529	13.0257812939109	0.0402234850638463	13.0264272463771	0.0158290520636923	-0.000645952466260979	ENSMUSG00000018209.15	Stk4	protein_coding,lncRNA	chr2:164070322-164155524	8142.96664470538	8598.94744432412	8282.21638842767	8447.99509875305	8305.19508922959	8276.64707876558
ENSMUSG00000038203.18	83.83107554244	8.00313248296856	1.03639004458875	7.72212404466343	1.14406970683597e-14	1.78813198382051e-13	7.38531572686741	0.108348152159864	0.0470172634509336	0.907078281008659	7.33829846341648	ENSMUSG00000038203.18	Hoxa13	protein_coding,lncRNA	chr6:52257694-52260880	158.072009187292	181.69362300069	161.250258231739	1.01064662025997	0.959916214658991	0
ENSMUSG00000106086.1	16.5780988465642	7.53115720543346	1.24893315932795	6.03007226542527	1.63886378637039e-09	1.53092745513781e-08	5.04799504571942	0.335447179240455	-1	0	6.04799504571942	ENSMUSG00000106086.1	Lef1os1	lncRNA	chr3:131109026-131112090	24.8398871580031	38.3473978192411	36.2813081021412	0	0	0
ENSMUSG00000005503.8	26.3407461154843	7.22041164784958	1.22224425247254	5.90750304879162	3.47331903465786e-09	3.12116955221783e-08	5.71257998103925	0.225187811141977	-0.48362933209025	0.894380232357963	6.1962093131295	ENSMUSG00000005503.8	Evx1	protein_coding	chr6:52313498-52318378	59.8415463351893	43.8255975077042	53.4141480392634	0	0	0.963184810748933
ENSMUSG00000086126.1	25.2228265625714	7.16516546723941	1.22721693057437	5.83854841693387	5.26575810910695e-09	4.64663821895009e-08	5.62989142892385	0.381174219705214	-0.48362933209025	0.894380232357963	6.1135207610141	ENSMUSG00000086126.1	Evx1os	lncRNA	chr6:52308389-52314832	36.1307449570954	54.7819968846302	59.4610327229536	0	0	0.963184810748933
ENSMUSG00000000938.11	117.34699185179	7.1622025305824	0.664903909085789	10.7717858666677	4.67837286582239e-27	1.63125764995099e-25	7.86124136309482	0.166809873598086	0.699753372834226	1.49673659158868	7.1614879902606	ENSMUSG00000000938.11	Hoxa10	protein_coding,lncRNA	chr6:52231197-52240854	203.235440383662	251.997185669299	243.891015575505	3.0319398607799	0	1.92636962149787
ENSMUSG00000086427.8	15.6662307127774	6.46692837166817	1.2480889164123	5.18146446669658	2.20150532375077e-07	1.58193319936353e-06	4.97678617812126	0.0355695239453662	-0.468277928039759	0.920969644140933	5.44506410616102	ENSMUSG00000086427.8	Hoxa11os	lncRNA,retained_intron	chr6:52244393-52249799	31.6144018374585	30.1300982865466	31.2422375323993	1.01064662025997	0	0
ENSMUSG00000102373.1	6.81588839082083	6.24814028506957	1.3398808754905	4.66320581132427	3.11321119130006e-06	1.89357157983254e-05	3.79565054744457	0.337325676087538	-1	0	4.79565054744457	ENSMUSG00000102373.1	9530018H14Rik	TEC	chr6:52256218-52257460	10.1617720191831	14.6085325025681	16.1250258231739	0	0	0
ENSMUSG00000025783.2	6.17629898893961	6.09548373316636	1.35849864339361	4.48692662507154	7.22579458724974e-06	4.12867307227095e-05	3.64176626112702	0.41765154505836	-1	0	4.64176626112702	ENSMUSG00000025783.2	4930412O13Rik	protein_coding	chr2:9881252-9883921	16.9362866986385	10.0433660955155	10.0781411394837	0	0	0
ENSMUSG00000031535.7	5.75951317364958	5.99888440251194	1.3639048431116	4.39831593296944	1.09094093839098e-05	6.02597849467671e-05	3.58147658164456	0.159735560780823	-1	0	4.58147658164456	ENSMUSG00000031535.7	Dkk4	protein_coding	chr8:22624043-22627547	12.4199435790015	10.0433660955155	12.0937693673804	0	0	0
ENSMUSG00000027985.14	1062.81352749294	5.97686549476094	0.154470605280085	38.6925750949427	0	0	11.030921964923	0.0411958804461296	5.06219041671953	0.225036976513744	5.96873154820343	ENSMUSG00000027985.14	Lef1	protein_coding,retained_intron,lncRNA	chr3:131110471-131224356	2094.45412173162	2151.10641100315	2031.75325371991	30.319398607799	29.7574026544287	39.4905772407063
ENSMUSG00000070880.10	446.36921050546	5.97163957825166	0.235606877925426	25.3457778093464	1.00031763904646e-141	8.03615178504362e-139	9.77916847266702	0.0636001661878424	3.83221285050353	0.341915242997888	5.94695562216349	ENSMUSG00000070880.10	Gad1	protein_coding,lncRNA,nonsense_mediated_decay,retained_intron	chr2:70553072-70602014	836.65256291274	887.468349531009	912.071773123271	14.1490526836395	17.2784918638618	10.5950329182383
ENSMUSG00000038227.15	40.6761879060204	5.94380476690675	0.76956665664022	7.72357367048133	1.13112724770583e-14	1.77065936421853e-13	6.31543625132299	0.262006320047975	0.809720499888908	0.454184190926522	5.50571575143408	ENSMUSG00000038227.15	Hoxa9	lncRNA,protein_coding,retained_intron	chr6:52223100-52231089	67.7451467945539	96.7815278295134	75.5860585461274	2.02129324051993	0.959916214658991	0.963184810748933
ENSMUSG00000042102.7	10.6863020113119	5.91173507117732	1.28043513918175	4.61697347274861	3.89377020522191e-06	2.32953472748516e-05	4.42212455411011	0.184095271365555	-0.484704808509308	0.892517452557813	4.90682936261942	ENSMUSG00000042102.7	Dmgdh	protein_coding,lncRNA	chr13:93674433-93752833	18.0653724785477	21.9127987538521	23.1797246208124	0	0.959916214658991	0
ENSMUSG00000042240.14	5.28278458861752	5.87255984466774	1.38539653211636	4.23890179347908	2.24615884349113e-05	0.000117265022647975	3.42985416195697	0.416174558874109	-1	0	4.42985416195697	ENSMUSG00000042240.14	Crybb2	protein_coding,lncRNA	chr5:113058258-113070117	11.2908577990923	7.30426625128403	13.1015834813288	0	0	0
ENSMUSG00000108095.1	19.1533830213162	5.84601710190475	1.091127024411	5.35777867389956	8.42513577599849e-08	6.45841324141808e-07	5.22422382400185	0.351540819268549	0.0480927398699911	0.907966982406498	5.17613108413186	ENSMUSG00000108095.1	Gm44067	lncRNA	chr6:128843786-128846959	48.5506885360969	30.1300982865466	34.2656798742444	1.01064662025997	0	0.963184810748933
ENSMUSG00000097320.8	156.037030549272	5.81893909499934e-05	0.157402457735665	0.000369685402547616	0.999705033731672	0.999839686799537	7.28695069094293	0.104396472989417	7.28560173399079	0.156039322730976	0.00134895695214698	ENSMUSG00000097320.8	Tmem147os	lncRNA	chr7:30729579-30745929	144.522979828382	167.085090498122	156.211187661997	140.479880216135	153.586594345439	174.336450745557
ENSMUSG00000058207.6	4.89270504627334	5.7641943357651	3.91598296753633	1.4719661406984	0.141030021186235	0.263042992710284	0.966653371190681	3.40634355977887	-1	0	1.96665337119068	ENSMUSG00000058207.6	Serpina3k	protein_coding	chr12:104338486-104346144	29.35623027764	0	0	0	0	0
ENSMUSG00000029646.3	30.4355852301223	5.18546141639139	0.712061757423183	7.28231977399909	3.28128148676892e-13	4.51069523478897e-12	5.90055290691907	0.042663682266289	0.570916615718561	1.55893327529738	5.32963629120051	ENSMUSG00000029646.3	Cdx2	protein_coding	chr5:147300805-147307270	60.9706321150985	59.3471632916827	57.4454044950569	1.01064662025997	3.83966485863596	0
ENSMUSG00000015619.10	209.669820316796	5.16010560483245	0.271244860388517	19.0237912616718	1.08357353650091e-80	2.47301033035048e-78	8.67309101249593	0.0613434273812542	3.48893450686999	0.613913411388589	5.18415650562595	ENSMUSG00000015619.10	Gata3	protein_coding,lncRNA	chr2:9857078-9890034	427.923510585599	400.821610539211	395.063132667759	11.1171128228596	6.71941350261294	16.3741417827319
ENSMUSG00000091754.8	2.90217610060352	5.00730313210991	1.53434169002101	3.26348633076726	0.00110050492855928	NA	2.61020993515759	0.446330421539003	-1	0	3.61020993515759	ENSMUSG00000091754.8	Gm3636	protein_coding	chr14:6735685-6742332	7.90360045936462	5.47819968846302	4.03125645579346	0	0	0
ENSMUSG00000092505.1	5.37548069210988	4.89401302417159	3.91541620566563	1.24993430253722	0.211323547482127	0.357227685180628	0.996110641073912	3.4573650478689	-0.468277928039759	0.920969644140933	1.46438856911367	ENSMUSG00000092505.1	Gm19246	processed_pseudogene	chr7:42488801-42489055	0	0	31.2422375323993	1.01064662025997	0	0
ENSMUSG00000042118.7	9.90166115483191	4.88110847916863	1.14768033945801	4.25302090778493	2.10905876553476e-05	0.000110653960937827	4.293805207943	0.12444225894607	-0.24169761801827	1.31341825309286	4.53550282596127	ENSMUSG00000042118.7	Bhmt2	protein_coding	chr13:93655720-93674302	18.0653724785477	18.2606656282101	21.1640963929157	0	1.91983242931798	0
ENSMUSG00000062611.4	5.33598220439804	4.87659718731408	1.38213530545475	3.5283066484649	0.000418227358280416	0.00170621130686652	3.38225065344439	0.49163884356493	-0.48362933209025	0.894380232357963	3.86587998553464	ENSMUSG00000062611.4	Rps3a2	processed_pseudogene	chr14:88123017-88123808	14.67811513882	7.30426625128403	9.07032702553529	0	0	0.963184810748933
ENSMUSG00000065546.1	2.64080695083178	4.87482039949402	3.60536945040448	1.3521001014049	0.17634329489932	NA	1.70713974171408	2.35278605398395	-1	0	2.70713974171408	ENSMUSG00000065546.1	Mir196a-1	miRNA	chr11:96265164-96265265	6.77451467945539	0	9.07032702553529	0	0	0
ENSMUSG00000106453.1	2.57761972913987	4.83433601090337	1.57185727816461	3.07555659032112	0.00210110052274539	NA	2.46211587358408	0.404551685876349	-1	0	3.46211587358408	ENSMUSG00000106453.1	Gm9273	processed_pseudogene	chr3:104417613-104418327	6.77451467945539	3.65213312564201	5.03907056974183	0	0	0
ENSMUSG00000032179.7	2.54602611829392	4.82019896322459	1.58070724318502	3.04939386088483	0.00229303642520761	NA	2.41984923173131	0.540948672527184	-1	0	3.41984923173131	ENSMUSG00000032179.7	Bmp5	protein_coding,lncRNA	chr9:75775364-75900310	6.77451467945539	5.47819968846302	3.0234423418451	0	0	0
ENSMUSG00000117248.1	2.51001736854413	4.80422907217663	1.58478732712622	3.03146610901313	0.00243369239476992	NA	2.4070871463222	0.517679081983609	-1	0	3.4070871463222	ENSMUSG00000117248.1	Gm29770	processed_pseudogene	chr17:53354512-53354821	5.64542889954616	6.39123296987352	3.0234423418451	0	0	0
ENSMUSG00000037393.2	4.58712872401407	4.65540120713992	1.40577252970175	3.31163193815404	0.000927534905874479	0.0035368541958578	3.20028409807742	0.327857422844038	-0.484704808509308	0.892517452557813	3.68498890658673	ENSMUSG00000037393.2	Nmur2	protein_coding	chr11:56024987-56041010	11.2908577990923	8.21729953269453	7.05469879763856	0	0.959916214658991	0
ENSMUSG00000007097.14	4.50335434778784	4.63245998045504	1.40676184722804	3.29299517866731	0.000991261744154053	0.00374924686809605	3.18910182120873	0.181642803554545	-0.468277928039759	0.920969644140933	3.65737974924849	ENSMUSG00000007097.14	Atp1a2	protein_coding,retained_intron	chr1:172271709-172298064	7.90360045936462	10.0433660955155	8.06251291158693	1.01064662025997	0	0
ENSMUSG00000017607.9	11.9275117211441	4.55251835116886	0.958368799948295	4.75027813031317	2.0313706155438e-06	1.27057139341581e-05	4.54688018986524	0.0714895891670051	0.274673049891479	1.1620190124115	4.27220713997376	ENSMUSG00000017607.9	Tns4	protein_coding,lncRNA,retained_intron	chr11:99065678-99089306	22.5817155981846	21.9127987538521	24.1875387347608	0	1.91983242931798	0.963184810748933
ENSMUSG00000098358.1	4.11977518280466	4.49068116030727	1.44518339825124	3.10734344564244	0.00188776943151125	0.00670094755434287	2.94523400271045	0.755987998242929	-0.48362933209025	0.894380232357963	3.4288633348007	ENSMUSG00000098358.1	Gm27164	lncRNA	chr9:33942310-34007173	12.4199435790015	7.30426625128403	4.03125645579346	0	0	0.963184810748933
ENSMUSG00000026497.7	203.645416567527	4.47003539239722	0.228921562309288	19.5264934735938	6.53772955581754e-85	1.7276810578821e-82	8.60781282577646	0.038733526132754	4.16177748429587	0.238285569647088	4.44603534148059	ENSMUSG00000026497.7	Mixl1	protein_coding	chr1:180693043-180697034	388.405508288776	400.821610539211	379.945920958534	16.1703459241594	21.1181567224978	15.4109569719829
ENSMUSG00000079602.2	4.04242256817876	4.46707550631672	1.43344336826305	3.11632507095807	0.00183120288572841	0.00652552852323801	3.01687578578435	0.336677350682683	-0.468277928039759	0.920969644140933	3.48515371382411	ENSMUSG00000079602.2	9230102O04Rik	lncRNA,protein_coding	chr2:9883041-9889540	6.77451467945539	6.39123296987352	10.0781411394837	1.01064662025997	0	0
ENSMUSG00000088054.1	1.78958018935567	4.2967799640132	1.78569953890347	2.40621665089957	0.0161187025188722	NA	1.62711951177104	1.28895360964211	-1	0	2.62711951177104	ENSMUSG00000088054.1	Mir1968	miRNA	chr8:13189031-13189098	7.90360045936462	1.82606656282101	1.00781411394837	0	0	0
ENSMUSG00000029368.10	3.55244856643519	4.271908093101	1.58675258766705	2.69223326075165	0.00709752850422959	0.02146142163188	2.03423353008548	1.88654840547933	-0.468277928039759	0.920969644140933	2.50251145812523	ENSMUSG00000029368.10	Alb	protein_coding,lncRNA	chr5:90460897-90476602	2.25817155981846	0.913033281410503	17.1328399371222	1.01064662025997	0	0
ENSMUSG00000041722.7	16.3844925030632	4.25714176187883	0.759991845987066	5.60156241722531	2.12428266703356e-08	1.75211881251343e-07	4.97824851053758	0.148248927941425	1.0529496121242	0.440002003311596	3.92529889841338	ENSMUSG00000041722.7	Khdc1c	protein_coding	chr1:21368331-21370845	30.4853160575492	34.6952646935991	28.2187951905542	2.02129324051993	0.959916214658991	1.92636962149787
ENSMUSG00000072849.10	1.69362866986385	4.23067958894784	3.93339808034871	1.07557880044848	0.282115672714313	NA	0.471458444416591	2.5486407869558	-1	0	1.47145844441659	ENSMUSG00000072849.10	Serpina1e	protein_coding	chr12:103946931-103958975	10.1617720191831	0	0	0	0	0
ENSMUSG00000041673.12	144.45939633519	4.22393891258211	0.261541551999698	16.1501638278379	1.13260482888252e-58	1.54743097845418e-56	8.09879558582372	0.103693142749047	3.80238960276354	0.766479207846213	4.29640598306018	ENSMUSG00000041673.12	Lrrc18	protein_coding,lncRNA	chr14:32991382-33015291	258.560643599214	296.735816458414	267.070740196317	23.2448722659792	13.4388270052259	7.70547848599147
ENSMUSG00000029999.14	28.7520492546683	4.21451452682361	0.570391731042451	7.38880719592681	1.48151807405656e-13	2.10157111265674e-12	5.78228912606293	0.01924025281967	1.59311863823054	0.972509088943425	4.18917048783238	ENSMUSG00000029999.14	Tgfa	protein_coding,lncRNA	chr6:86195223-86275719	55.3252032155523	53.8689636032197	54.4219621532118	5.05323310129983	2.87974864397697	0.963184810748933
ENSMUSG00000028238.6	1.62091810712587	4.18385585864726	1.78749680389547	2.34062284728534	0.019251603749198	NA	1.74152779459091	0.902056855649043	-1	0	2.74152779459091	ENSMUSG00000028238.6	Atp6v0d2	protein_coding	chr4:19876841-19922605	1.12908577990923	4.56516640705252	4.03125645579346	0	0	0
ENSMUSG00000029154.13	3.31794546029396	4.1587003446183	1.50417227569423	2.76477662287646	0.00569617876112497	0.0176983375987676	2.6069256134406	0.86408736852704	-0.484704808509308	0.892517452557813	3.0916304219499	ENSMUSG00000029154.13	Cwh43	protein_coding,retained_intron	chr5:73406075-73453435	10.1617720191831	2.73909984423151	6.0468846836902	0	0.959916214658991	0
ENSMUSG00000098683.1	1.59698408713363	4.13456251444074	1.81160557909985	2.28226417612112	0.0224737482047393	NA	1.64509825135061	1.0707569413016	-1	0	2.64509825135061	ENSMUSG00000098683.1	Gm27817	misc_RNA	chr6:52247421-52247653	5.64542889954616	0.913033281410503	3.0234423418451	0	0	0
ENSMUSG00000093489.1	1.59698408713363	4.13456251444074	1.81160557909985	2.28226417612112	0.0224737482047393	NA	1.64509825135061	1.0707569413016	-1	0	2.64509825135061	ENSMUSG00000093489.1	Gm20625	lncRNA	chr10:61038229-61042811	5.64542889954616	0.913033281410503	3.0234423418451	0	0	0
ENSMUSG00000025927.13	1.5691125519531	4.12975824850249	3.36934191838869	1.22568689926175	0.22031652207608	NA	1.20058257893519	1.96623259451648	-1	0	2.20058257893519	ENSMUSG00000025927.13	Tfap2b	protein_coding,retained_intron	chr1:19208914-19238576	0	6.39123296987352	3.0234423418451	0	0	0
ENSMUSG00000112392.1	1.54517853196086	4.09609930988852	1.79139133448195	2.28654634587315	0.0222223160265982	NA	1.78438256703142	0.503761784363906	-1	0	2.78438256703142	ENSMUSG00000112392.1	Gm35240	lncRNA	chr12:77553347-77569709	4.51634311963693	2.73909984423151	2.01562822789673	0	0	0
ENSMUSG00000097738.2	1.48895783788426	4.05497653816547	1.80255231461534	2.24957495285278	0.0244759399123781	NA	1.77818350065731	0.296977534746357	-1	0	2.77818350065731	ENSMUSG00000097738.2	4930445N18Rik	lncRNA	chr18:82855894-82870604	2.25817155981846	3.65213312564201	3.0234423418451	0	0	0
ENSMUSG00000068417.8	27.9068061246371	4.01708796550199	0.554557493976005	7.24377185258235	4.36375249631142e-13	5.91373853818613e-12	5.72892442132821	0.0817263201982489	1.66743621702797	1.02864321035932	4.06148820430024	ENSMUSG00000068417.8	Pnp2	protein_coding,lncRNA	chr14:50955992-50964749	49.6797743160062	55.6950301660407	52.406333925315	1.01064662025997	5.75949728795394	2.8895544322468
ENSMUSG00000106874.1	13.9904116853536	4.01005095899655	0.778223387589873	5.15282761086829	2.56587819144696e-07	1.83131121524594e-06	4.74393881080069	0.0875603862319099	0.971819452089629	0.734946717510613	3.77211935871106	ENSMUSG00000106874.1	Gm20186	lncRNA	chr6:18845910-18848207	28.2271444977308	25.5649318794941	25.1953528487091	3.0319398607799	0.959916214658991	0.963184810748933
ENSMUSG00000109056.1	1.41321826271925	3.95896671709015	1.87794656981908	2.10813597187249	0.0350192296978735	NA	1.47662155510028	1.03799985763011	-1	0	2.47662155510028	ENSMUSG00000109056.1	A630009H07Rik	lncRNA	chr8:8335077-8342428	5.64542889954616	1.82606656282101	1.00781411394837	0	0	0
ENSMUSG00000083174.1	1.36954992211576	3.93417303008124	3.93944940453727	0.998660631495876	0.317959117870682	NA	0.374627094153021	2.3809239685338	-1	0	1.37462709415302	ENSMUSG00000083174.1	Gm7190	processed_pseudogene	chrX:40007137-40008588	0	8.21729953269453	0	0	0	0
ENSMUSG00000050368.4	2.83504582439304	3.93057991488795	1.57670499180239	2.49290763670049	0.0126701800298672	NA	2.19306362184932	1.39229543317631	-0.468277928039759	0.920969644140933	2.66134154988908	ENSMUSG00000050368.4	Hoxd10	protein_coding	chr2:74691924-74695105	6.77451467945539	8.21729953269453	1.00781411394837	1.01064662025997	0	0
ENSMUSG00000117486.1	1.37720951296947	3.9292052999093	1.87380136948912	2.09691665503509	0.0360009539113299	NA	1.53822918443899	0.877733086592649	-1	0	2.53822918443899	ENSMUSG00000117486.1	Gm30938	lncRNA	chr17:87464640-87473742	4.51634311963693	2.73909984423151	1.00781411394837	0	0	0
ENSMUSG00000056716.10	1.37279437406563	3.92596987115095	1.84860120293192	2.12375165878085	0.033690915202531	NA	1.66454353529239	0.393252350629997	-1	0	2.66454353529239	ENSMUSG00000056716.10	Gm5420	lncRNA	chr10:21686411-21707440	3.38725733972769	1.82606656282101	3.0234423418451	0	0	0
ENSMUSG00000085696.8	5.16804291728497	3.89340164714037	1.28808423903234	3.02262967681775	0.00250588691950591	0.00861047611486001	3.12123669566904	1.05033609609559	-0.221945359511534	1.34763016839076	3.34318205518057	ENSMUSG00000085696.8	Hoxaas3	lncRNA	chr6:52175217-52215076	3.38725733972769	15.5215657839786	10.0781411394837	2.02129324051993	0	0
ENSMUSG00000043157.8	1.33237048541201	3.89309227808842	1.89874454815627	2.05035073405146	0.0403302170687967	NA	1.46386629067258	0.908128155508217	-1	0	2.46386629067259	ENSMUSG00000043157.8	Arl11	protein_coding	chr14:61309753-61311936	1.12908577990923	1.82606656282101	5.03907056974183	0	0	0
ENSMUSG00000078776.9	7.76168082550163	3.88783383427291	1.01835443678789	3.81776098166369	0.000134668298520982	0.00061067466866006	3.90355217447288	0.162874810157554	0.294425308398216	1.18774125450439	3.60912686607467	ENSMUSG00000078776.9	9530053A07Rik	protein_coding,retained_intron	chr7:28129466-28164811	14.67811513882	12.782465939747	16.1250258231739	2.02129324051993	0	0.963184810748933
ENSMUSG00000054958.6	1.32098881889287	3.88265476490033	1.87033901317213	2.07590962791033	0.0379023100868271	NA	1.61616120849462	0.3848232160082	-1	0	2.61616120849462	ENSMUSG00000054958.6	Nt5c1a	protein_coding	chr4:123201504-123216275	2.25817155981846	3.65213312564201	2.01562822789673	0	0	0
ENSMUSG00000028544.14	2.70214178118157	3.85653504918836	1.5375667209274	2.50820663370123	0.0121345683448097	NA	2.47658909607355	0.139581667210914	-0.48362933209025	0.894380232357963	2.9602184281638	ENSMUSG00000028544.14	Slc5a9	lncRNA,protein_coding	chr4:111875375-111902918	5.64542889954616	4.56516640705252	5.03907056974183	0	0	0.963184810748933
ENSMUSG00000061762.12	5.08671751626218	3.85391639720297	1.27583447837136	3.02070249905976	0.00252189012174544	0.0086610193579233	3.20526121772399	0.702366992215337	-0.221945359511534	1.34763016839076	3.42720657723552	ENSMUSG00000061762.12	Tac1	protein_coding,lncRNA	chr6:7554879-7565834	7.90360045936462	5.47819968846302	15.1172117092255	2.02129324051993	0	0
ENSMUSG00000025150.10	2.68984013843993	3.84809609907455	1.54033544645674	2.49821953258713	0.0124818868750631	NA	2.4593514223293	0.217880328528406	-0.468277928039759	0.920969644140933	2.92762935036906	ENSMUSG00000025150.10	Cbr2	protein_coding,retained_intron	chr11:120729489-120732114	4.51634311963693	4.56516640705252	6.0468846836902	1.01064662025997	0	0
ENSMUSG00000032006.15	9.9760875653395	3.83697348902898	0.887435598327244	4.32366415800923	1.53458852963391e-05	8.25406428204807e-05	4.2411275526272	0.281982357240076	0.806617043595973	0.409663565002587	3.43451050903123	ENSMUSG00000032006.15	Pdgfd	protein_coding	chr9:6168584-6378850	22.5817155981846	18.2606656282101	15.1172117092255	1.01064662025997	0.959916214658991	1.92636962149787
ENSMUSG00000050541.14	1.2691832637201	3.83626987835156	1.95130315257524	1.96600403852606	0.049298144109448	NA	1.29207741355901	1.11651879607617	-1	0	2.29207741355901	ENSMUSG00000050541.14	Adra1b	protein_coding,lncRNA	chr11:43774606-43901210	1.12908577990923	5.47819968846302	1.00781411394837	0	0	0
ENSMUSG00000044921.5	2.60991233735519	3.81634943581319	1.56586788594288	2.43721036115073	0.0148010661826061	NA	2.3197609649144	0.742281552611205	-0.48362933209025	0.894380232357963	2.80339029700465	ENSMUSG00000044921.5	Rassf9	protein_coding,retained_intron	chr10:102512222-102549736	2.25817155981846	6.39123296987352	6.0468846836902	0	0	0.963184810748933
ENSMUSG00000038236.8	71.3573166964529	3.81410875076336	0.335101025399381	11.3819668149855	5.1426648965148e-30	2.12959343879594e-28	7.05675121493088	0.164755249587331	3.27939107506297	0.424542344564081	3.77736013986791	ENSMUSG00000038236.8	Hoxa7	nonsense_mediated_decay,protein_coding	chr6:52214491-52221854	136.619379369017	116.868260020544	146.133046522513	13.1384060633796	7.67932971727193	7.70547848599147
ENSMUSG00000015090.13	2.62640220601657	3.79995521490269	1.57737454864276	2.40903799175175	0.0159946328678785	NA	2.25515378575141	0.866187885091084	-0.48362933209025	0.894380232357963	2.73878311784166	ENSMUSG00000015090.13	Ptgds	protein_coding,lncRNA,retained_intron	chr2:25466709-25470046	9.03268623927385	2.73909984423151	3.0234423418451	0	0	0.963184810748933
ENSMUSG00000029844.9	16.8091890147391	3.77530727641644	0.675706889868875	5.5871966573392	2.30764355647645e-08	1.89945545853578e-07	4.98970116002238	0.0849325867914632	1.33606629847569	0.820314773386454	3.65363486154669	ENSMUSG00000029844.9	Hoxa1	protein_coding	chr6:52155590-52158317	32.7434876173677	31.9561648493676	29.2266093045026	4.04258648103986	0.959916214658991	1.92636962149787
ENSMUSG00000015721.18	31.0017427387405	3.76643434358295	0.498962522930024	7.54853154394357	4.40193103335741e-14	6.5584853764058e-13	5.852385437351	0.234477274337849	2.2371393684701	0.153559367405095	3.6152460688809	ENSMUSG00000015721.18	Nlrp5	protein_coding,nonsense_mediated_decay,retained_intron	chr7:23385889-23441922	64.3578894548262	47.4777306333462	61.4766609508503	4.04258648103986	3.83966485863596	4.81592405374467
ENSMUSG00000015340.10	1.22503729940105	3.75529434357024	1.94458620474312	1.93115344252188	0.0534640796230218	NA	1.37899566516798	0.878241742765066	-1	0	2.37899566516798	ENSMUSG00000015340.10	Cybb	protein_coding,nonsense_mediated_decay,retained_intron	chrX:9435252-9487771	4.51634311963693	1.82606656282101	1.00781411394837	0	0	0
ENSMUSG00000050926.5	2.47006556427577	3.72415424859062	1.5736837637208	2.36652009409138	0.0179561994895577	NA	2.30780863165251	0.427599408252762	-0.468277928039759	0.920969644140933	2.77608655969227	ENSMUSG00000050926.5	Dcaf12l2	protein_coding	chrX:44365458-44368342	3.38725733972769	6.39123296987352	4.03125645579346	1.01064662025997	0	0
ENSMUSG00000099722.3	1.18902854965126	3.72137169488235	1.94792180157755	1.91043176983211	0.0560776435714236	NA	1.41560137980827	0.724904341244037	-1	0	2.41560137980827	ENSMUSG00000099722.3	Gm29154	lncRNA	chr9:103888423-103960376	3.38725733972769	2.73909984423151	1.00781411394837	0	0	0
ENSMUSG00000040601.13	4.57203091596045	3.71991492068859	1.28957435301861	2.88460677895857	0.00391902829582793	0.0127734119268757	3.05328553385302	0.698604583094627	0.0316658594004421	0.893450298869936	3.02161967445257	ENSMUSG00000040601.13	Nlrp4a	protein_coding,lncRNA	chr7:26435113-26476142	6.77451467945539	13.6954992211576	5.03907056974183	0	0.959916214658991	0.963184810748933
ENSMUSG00000111444.1	1.18461341074743	3.71792234356953	1.93059607759357	1.92578985667671	0.0541306185121704	NA	1.49953006116299	0.30114840594149	-1	0	2.49953006116299	ENSMUSG00000111444.1	Gm47923	lncRNA	chr9:60919223-60949373	2.25817155981846	1.82606656282101	3.0234423418451	0	0	0
ENSMUSG00000093765.7	1.18461341074743	3.71792234356953	1.93059607759357	1.92578985667671	0.0541306185121704	NA	1.49953006116299	0.30114840594149	-1	0	2.49953006116299	ENSMUSG00000093765.7	Gm20658	lncRNA	chr12:116102769-116138648	2.25817155981846	1.82606656282101	3.0234423418451	0	0	0
ENSMUSG00000030050.4	2.40980494150285	3.69840420782521	1.60624742350316	2.30251214956607	0.0213063070591396	NA	2.13485969477424	0.874541766400856	-0.484704808509308	0.892517452557813	2.61956450328355	ENSMUSG00000030050.4	Gkn1	protein_coding	chr6:87345650-87350942	2.25817155981846	8.21729953269453	3.0234423418451	0	0.959916214658991	0
ENSMUSG00000106373.1	1.14860466099764	3.68339237608477	1.96210492058308	1.87726575548782	0.0604816792043547	NA	1.40554703884702	0.610527958814005	-1	0	2.40554703884702	ENSMUSG00000106373.1	Gm6522	unprocessed_pseudogene	chr3:106275200-106299760	1.12908577990923	2.73909984423151	3.0234423418451	0	0	0
ENSMUSG00000039238.6	71.4005191435508	3.66848424301517	0.322593062766476	11.3718633982863	5.7741552239433e-30	2.38617558678348e-28	7.05372459230601	0.0648709193499853	3.3718197192889	0.569218194001305	3.68190487301711	ENSMUSG00000039238.6	Zfp750	protein_coding	chr11:121510978-121519333	138.877550928835	131.476792523112	126.984578357494	6.06387972155979	12.4789107905669	12.5214025397361
ENSMUSG00000046160.6	13.2706497057872	3.65486474294433	0.742667062748512	4.9212694708961	8.59846426997281e-07	5.69751093362368e-06	4.64813537009846	0.0804177684713297	1.08765846212639	0.896038738451227	3.56047690797207	ENSMUSG00000046160.6	Olig1	protein_coding	chr16:91269772-91271933	25.9689729379123	24.6518985980836	23.1797246208124	1.01064662025997	0.959916214658991	3.85273924299573
ENSMUSG00000061082.11	8.81540817458432	3.6515906192333	0.906815351145752	4.02682929288697	5.65340456954224e-05	0.00027459002992669	4.05226097191462	0.299742040242896	0.806617043595973	0.409663565002587	3.24564392831865	ENSMUSG00000061082.11	Plac1	protein_coding	chrX:53069995-53240111	15.8072009187292	20.0867321910311	13.1015834813288	1.01064662025997	0.959916214658991	1.92636962149787
ENSMUSG00000007107.6	1.11259591124785	3.64531231658493	2.09545766991001	1.73962584352347	0.0819247382836526	NA	0.956946101962712	1.69889818399579	-1	0	1.95694610196271	ENSMUSG00000007107.6	Atp1a4	protein_coding,lncRNA	chr1:172223513-172258414	0	3.65213312564201	3.0234423418451	0	0	0
ENSMUSG00000053044.8	35.357668709539	3.64397386912204	2.38610134951447	1.52716642562711	NA	NA	2.37120753363256	4.60252724009707	2.16741676684347	1.40258810159655	0.203790766789092	ENSMUSG00000053044.8	Cd8b1	protein_coding	chr6:71322788-71337494	0	0.913033281410503	195.515938105983	7.07452634181976	7.67932971727193	0.963184810748933
ENSMUSG00000105254.1	2.35390210045715	3.64149040340944	1.58295782335523	2.30043425648003	0.02142362992695	NA	2.282385614938	0.0890201004677717	-0.468277928039759	0.920969644140933	2.75066354297776	ENSMUSG00000105254.1	Gm42951	lncRNA	chr5:23330370-23347274	4.51634311963693	4.56516640705252	4.03125645579346	1.01064662025997	0	0
ENSMUSG00000100039.1	2.33369015613033	3.63170756977147	1.58830096008086	2.28653615470118	0.0222229114961959	NA	2.25633540151054	0.265667262046251	-0.468277928039759	0.920969644140933	2.7246133295503	ENSMUSG00000100039.1	Gm28959	lncRNA	chr9:106452181-106452918	3.38725733972769	4.56516640705252	5.03907056974183	1.01064662025997	0	0
ENSMUSG00000039830.9	1.09679910582487	3.62812775331783	2.11683756889687	1.71393771852251	0.0865401648618644	NA	0.890509465427283	1.71329754466937	-1	0	1.89050946542728	ENSMUSG00000039830.9	Olig2	protein_coding	chr16:91225457-91228677	0	4.56516640705252	2.01562822789673	0	0	0
ENSMUSG00000052382.5	2.30998304912219	3.62355434576378	1.59304330563059	2.27461132597989	0.0229292560806749	NA	2.23945828392382	0.314732825495363	-0.48362933209025	0.894380232357963	2.72308761601407	ENSMUSG00000052382.5	Rnase9	protein_coding	chr14:51038459-51041869	3.38725733972769	5.47819968846302	4.03125645579346	0	0	0.963184810748933
ENSMUSG00000116957.1	12.9402946081062	3.61793038077927	0.753291100559293	4.80283170489215	1.56437365180307e-06	9.94583109300819e-06	4.59496035392744	0.262439265784153	0.817249184246785	1.62179917334537	3.77771116968065	ENSMUSG00000116957.1	Gm34680	lncRNA	chr16:32550211-32553708	19.1944582584569	27.3909984423151	25.1953528487091	2.02129324051993	3.83966485863596	0
ENSMUSG00000024034.13	1.08866189125561	3.57775806694957	2.13464601507537	1.6760427919583	0.0937298110432151	NA	0.885851587218652	1.7073928644781	-1	0	1.88585158721865	ENSMUSG00000024034.13	Tmprss3	protein_coding	chr17:31179265-31198977	4.51634311963693	0	2.01562822789673	0	0	0
ENSMUSG00000084754.1	1.07286508583263	3.55784460879672	2.04610492399681	1.73883781181999	0.0820632954988512	NA	1.1392966866632	1.02933193728776	-1	0	2.1392966866632	ENSMUSG00000084754.1	Gm12532	lncRNA	chr3:37182885-37188593	4.51634311963693	0.913033281410503	1.00781411394837	0	0	0
ENSMUSG00000113875.1	1.0684499469288	3.55576428251074	2.13566874879991	1.66494185229278	0.0959243572840779	NA	0.925246074750622	1.66881808706909	-1	0	1.92524607475062	ENSMUSG00000113875.1	D230030E09Rik	lncRNA	chr12:118518297-118530193	3.38725733972769	0	3.0234423418451	0	0	0
ENSMUSG00000000142.15	875.59437562292	3.5549959276081	0.101007774453517	35.1952703328207	2.36203744331183e-271	7.90652666857914e-268	10.6535962350902	0.117522545020902	7.10015449080655	0.165727155975052	3.5534417442837	ENSMUSG00000000142.15	Axin2	protein_coding,lncRNA	chr11:108920349-108950783	1472.32785700164	1726.54593514726	1642.73700573584	126.330827532496	129.588688978964	156.035939341327
ENSMUSG00000088895.1	1.05265314150582	3.53596710773334	2.0271748201758	1.74428326187808	0.0811097088506627	NA	1.26282226462492	0.73235686837581	-1	0	2.26282226462492	ENSMUSG00000088895.1	Gm22519	snoRNA	chr15:71794188-71794365	3.38725733972769	0.913033281410503	2.01562822789673	0	0	0
ENSMUSG00000032623.9	2.18940444639972	3.53277127671231	1.62012198263601	2.18055881876519	0.0292160638756154	NA	2.12171804184801	0.526862401244514	-0.48362933209025	0.894380232357963	2.60534737393826	ENSMUSG00000032623.9	Oas1d	protein_coding	chr5:120914536-120921652	3.38725733972769	2.73909984423151	6.0468846836902	0	0	0.963184810748933
ENSMUSG00000059956.14	1.03685633608284	3.51840212528844	2.03399920937142	1.729795227588	0.0836668674216231	NA	1.25636786053727	0.683959151349358	-1	0	2.25636786053727	ENSMUSG00000059956.14	Serpinb12	protein_coding,retained_intron	chr1:106934449-106957080	3.38725733972769	1.82606656282101	1.00781411394837	0	0	0
ENSMUSG00000040478.14	1.03685633608284	3.51840212528844	2.03399920937142	1.729795227588	0.0836668674216231	NA	1.25636786053727	0.683959151349358	-1	0	2.25636786053727	ENSMUSG00000040478.14	Prdm13	protein_coding,lncRNA,retained_intron	chr4:21677480-21685963	3.38725733972769	1.82606656282101	1.00781411394837	0	0	0
ENSMUSG00000047026.9	1.03685633608284	3.51840212528844	2.03399920937142	1.729795227588	0.0836668674216231	NA	1.25636786053727	0.683959151349358	-1	0	2.25636786053727	ENSMUSG00000047026.9	Acsm4	protein_coding	chr7:119690026-119714565	3.38725733972769	1.82606656282101	1.00781411394837	0	0	0
ENSMUSG00000113617.1	1.03685633608284	3.51840212528844	2.03399920937142	1.729795227588	0.0836668674216231	NA	1.25636786053727	0.683959151349358	-1	0	2.25636786053727	ENSMUSG00000113617.1	Gm8655	processed_pseudogene	chr12:88334624-88335475	3.38725733972769	1.82606656282101	1.00781411394837	0	0	0
ENSMUSG00000072731.6	1.03685633608284	3.51840212528844	2.03399920937142	1.729795227588	0.0836668674216231	NA	1.25636786053727	0.683959151349358	-1	0	2.25636786053727	ENSMUSG00000072731.6	Gm3715	unprocessed_pseudogene	chr14:7223692-7229138	3.38725733972769	1.82606656282101	1.00781411394837	0	0	0
ENSMUSG00000075302.10	103.39756806226	3.51644516114653	0.259806210819107	13.5348772073617	9.73449759217939e-42	7.05803789318884e-40	7.57315479721951	0.0940421264669192	4.08697810397129	0.18484021138456	3.48617669324821	ENSMUSG00000075302.10	Erich2	protein_coding,retained_intron	chr2:70508819-70540884	203.235440383662	188.997889251974	178.383098168861	15.1596993038995	19.1983242931798	15.4109569719829
ENSMUSG00000075534.5	1.03244119717901	3.51450297842014	2.03601443225622	1.72616800880214	0.0843171915895907	NA	1.2598310826582	0.682335661951463	-1	0	2.2598310826582	ENSMUSG00000075534.5	Gm13262	lncRNA	chr2:9906178-9914678	2.25817155981846	0.913033281410503	3.0234423418451	0	0	0
ENSMUSG00000081026.1	1.01664439175603	3.49663018780604	2.02346102838421	1.72804424634666	0.0839802920126474	NA	1.3375077690003	0.123042297110836	-1	0	2.3375077690003	ENSMUSG00000081026.1	Gm11855	processed_pseudogene	chr4:15819074-15821370	2.25817155981846	1.82606656282101	2.01562822789673	0	0	0
ENSMUSG00000112424.1	1.01664439175603	3.49663018780604	2.02346102838421	1.72804424634666	0.0839802920126474	NA	1.3375077690003	0.123042297110836	-1	0	2.3375077690003	ENSMUSG00000112424.1	Gm6494	processed_pseudogene	chr10:58757270-58759567	2.25817155981846	1.82606656282101	2.01562822789673	0	0	0
ENSMUSG00000021456.8	1.01664439175603	3.49663018780604	2.02346102838421	1.72804424634666	0.0839802920126474	NA	1.3375077690003	0.123042297110836	-1	0	2.3375077690003	ENSMUSG00000021456.8	Fbp2	protein_coding,lncRNA	chr13:62836877-62858422	2.25817155981846	1.82606656282101	2.01562822789673	0	0	0
ENSMUSG00000097456.7	1.0122292528522	3.49274764928394	2.07322023932213	1.68469687061609	0.0920470705941956	NA	1.12758972096454	0.917098104627853	-1	0	2.12758972096454	ENSMUSG00000097456.7	Gm16958	lncRNA	chr3:127161304-127168288	1.12908577990923	0.913033281410503	4.03125645579346	0	0	0
ENSMUSG00000043165.7	3.97434851799842	3.48654078939001	1.32626837921365	2.62883504125854	0.00856779104258108	0.0253350287542989	2.79938433222731	0.848037365328995	0.0480927398699911	0.907966982406498	2.75129159235732	ENSMUSG00000043165.7	Lor	protein_coding	chr3:92080271-92083142	3.38725733972769	6.39123296987352	12.0937693673804	1.01064662025997	0	0.963184810748933
ENSMUSG00000000706.16	1.00084758633306	3.47867618190055	2.05039825923847	1.69658561024752	0.0897750322176458	NA	1.25058790567887	0.581629457024353	-1	0	2.25058790567887	ENSMUSG00000000706.16	Btn1a1	lncRNA,protein_coding	chr13:23456992-23465901	2.25817155981846	2.73909984423151	1.00781411394837	0	0	0
ENSMUSG00000071478.6	1.00084758633306	3.47867618190055	2.05039825923847	1.69658561024752	0.0897750322176458	NA	1.25058790567887	0.581629457024353	-1	0	2.25058790567887	ENSMUSG00000071478.6	Hist1h2ad	protein_coding	chr13:23574381-23574952	2.25817155981846	2.73909984423151	1.00781411394837	0	0	0
ENSMUSG00000100459.6	0.996432447429223	3.47467133908478	2.05255199314113	1.69285423740584	0.0904832158460983	NA	1.24631351957602	0.557005602277074	-1	0	2.24631351957602	ENSMUSG00000100459.6	Gm5833	lncRNA	chr1:138640095-138682077	1.12908577990923	1.82606656282101	3.0234423418451	0	0	0
ENSMUSG00000019102.10	2.0852485700392	3.47465716528424	1.66474571539545	2.0871999448029	0.0368700644788812	NA	1.88957861593613	1.07030247954099	-0.484704808509308	0.892517452557813	2.37428342444544	ENSMUSG00000019102.10	Aldh3a1	protein_coding	chr11:61207537-61218421	1.12908577990923	6.39123296987352	4.03125645579346	0	0.959916214658991	0
ENSMUSG00000114629.1	0.985050780910079	3.45939905394007	2.18902794691576	1.5803357187898	0.114030004038106	NA	0.839188298730687	1.61988476511864	-1	0	1.83918829873069	ENSMUSG00000114629.1	Gm48244	processed_pseudogene	chr13:66396552-66397532	2.25817155981846	3.65213312564201	0	0	0	0
ENSMUSG00000060429.12	0.985050780910079	3.45939905394007	2.18902794691576	1.5803357187898	0.114030004038106	NA	0.839188298730687	1.61988476511864	-1	0	1.83918829873069	ENSMUSG00000060429.12	Sntb1	protein_coding,lncRNA	chr15:55636388-55906949	2.25817155981846	3.65213312564201	0	0	0	0
ENSMUSG00000082104.1	0.980635642006246	3.45639093339925	2.06013832266237	1.67774702085657	0.0933964958290242	NA	1.24352474668433	0.501509121423306	-1	0	2.24352474668433	ENSMUSG00000082104.1	Gm15933	processed_pseudogene	chr5:150509694-150511338	1.12908577990923	2.73909984423151	2.01562822789673	0	0	0
ENSMUSG00000085720.8	0.964838836583269	3.43739492745989	2.09634938363082	1.63970517238229	0.101066482973944	NA	1.11679128431522	0.813435268083053	-1	0	2.11679128431522	ENSMUSG00000085720.8	Gm7854	lncRNA	chr5:43151686-43235355	1.12908577990923	3.65213312564201	1.00781411394837	0	0	0
ENSMUSG00000112943.1	0.964838836583269	3.43739492745989	2.09634938363082	1.63970517238229	0.101066482973944	NA	1.11679128431522	0.813435268083053	-1	0	2.11679128431522	ENSMUSG00000112943.1	Gm18983	processed_pseudogene	chr12:87480108-87482836	1.12908577990923	3.65213312564201	1.00781411394837	0	0	0
ENSMUSG00000113052.1	2.07418475655096	3.43324926124505	1.67470963236968	2.05005643658183	0.0403589238204847	NA	1.83638742773239	1.15071229844106	-0.468277928039759	0.920969644140933	2.30466535577215	ENSMUSG00000113052.1	Gm31513	lncRNA	chr12:84195969-84199580	6.77451467945539	3.65213312564201	1.00781411394837	1.01064662025997	0	0
ENSMUSG00000093954.8	0.949042031160292	3.41566451178358	2.24527526163714	1.5212676014134	0.128192697101441	NA	0.681557412770974	1.6704185398929	-1	0	1.68155741277097	ENSMUSG00000093954.8	Gm16867	nonsense_mediated_decay,lncRNA,protein_coding	chr14:69363504-69503362	1.12908577990923	4.56516640705252	0	0	0	0
ENSMUSG00000059456.13	104.686437927294	3.41278493193281	0.263677456220112	12.9430288840617	2.57282290323841e-38	1.64039921233778e-36	7.58132206288443	0.0911090457165338	4.09688203444507	0.70133359873652	3.48444002843936	ENSMUSG00000059456.13	Ptk2b	retained_intron,protein_coding	chr14:66153257-66281052	190.81549680466	203.606421754542	179.390912282809	29.308751987539	13.4388270052259	11.5582177289872
ENSMUSG00000025909.16	2.02089066139334	3.407711679354	1.6452523014905	2.07123957600109	0.0383364128540951	NA	2.04132982565996	0.393577153970161	-0.484704808509308	0.892517452557813	2.52603463416927	ENSMUSG00000025909.16	Sntg1	protein_coding,nonsense_mediated_decay,lncRNA,retained_intron	chr1:8361475-9299878	3.38725733972769	2.73909984423151	5.03907056974183	0	0.959916214658991	0
ENSMUSG00000108671.1	2.0293457289935	3.40770624350203	1.6439509525339	2.07287585937376	0.0381838342141519	NA	2.04132982565996	0.393577153970161	-0.468277928039759	0.920969644140933	2.50960775369972	ENSMUSG00000108671.1	2700080J24Rik	TEC	chr7:16889406-16891067	3.38725733972769	2.73909984423151	5.03907056974183	1.01064662025997	0	0
ENSMUSG00000111570.1	2.01354892357052	3.39825946610082	1.64095671559232	2.07090134298526	0.0383680166517665	NA	2.06417215468003	0.110939811933534	-0.468277928039759	0.920969644140933	2.53245008271979	ENSMUSG00000111570.1	Gm32335	lncRNA	chr9:48896451-48905982	3.38725733972769	3.65213312564201	4.03125645579346	1.01064662025997	0	0
ENSMUSG00000035177.8	3.68230573360322	3.37296994155417	1.35911696455997	2.48173632550176	0.0130743981242665	0.036622902639856	2.73385026416203	0.693249425194176	-0.240400219854961	1.31566541262936	2.97425048401699	ENSMUSG00000035177.8	Nlrp2	protein_coding,nonsense_mediated_decay	chr7:5298547-5351035	4.51634311963693	4.56516640705252	11.085955253432	0	0	1.92636962149787
ENSMUSG00000078616.2	1.95383306681259	3.367183268938	1.66570290566897	2.02147889487273	0.043230214941234	NA	1.9534696299011	0.570380836135232	-0.48362933209025	0.894380232357963	2.43709896199135	ENSMUSG00000078616.2	Trim30c	protein_coding	chr7:104382065-104400837	2.25817155981846	5.47819968846302	3.0234423418451	0	0	0.963184810748933
ENSMUSG00000033831.5	0.940904816591026	3.36254978601442	2.43139946945748	1.38296887379214	0.166674410113446	NA	0.206504567387012	2.08972721027821	-1	0	1.20650456738701	ENSMUSG00000033831.5	Fgb	protein_coding	chr3:83040141-83049863	5.64542889954616	0	0	0	0	0
ENSMUSG00000079244.3	1.94594656297478	3.35699235408268	1.68240196754117	1.99535688786012	0.046003969456528	NA	1.8597976854671	0.803789739525403	-0.468277928039759	0.920969644140933	2.32807561350686	ENSMUSG00000079244.3	Gm5622	protein_coding	chr14:51552790-51662953	2.25817155981846	6.39123296987352	2.01562822789673	1.01064662025997	0	0
ENSMUSG00000081223.1	1.93749149537462	3.35695276129338	1.6838273761015	1.99364424699259	0.0461909462630267	NA	1.8597976854671	0.803789739525403	-0.484704808509308	0.892517452557813	2.34450249397641	ENSMUSG00000081223.1	Gm12247	processed_pseudogene	chr11:58097104-58097773	2.25817155981846	6.39123296987352	2.01562822789673	0	0.959916214658991	0
ENSMUSG00000097683.2	1.92573461864797	3.34443918129057	1.69859803133283	1.9689409263393	0.04895987511271	NA	1.76860343604282	1.04119320502884	-0.468277928039759	0.920969644140933	2.23688136408258	ENSMUSG00000097683.2	Gm26644	lncRNA	chr19:44685811-44695460	1.12908577990923	6.39123296987352	3.0234423418451	1.01064662025997	0	0
ENSMUSG00000085867.1	0.920692872264215	3.33214941012973	2.27650452237127	1.46371306421077	0.143272364436987	NA	0.639698204626217	1.66382105691979	-1	0	1.63969820462622	ENSMUSG00000085867.1	Gm5834	unprocessed_pseudogene	chr1:139939601-139994205	4.51634311963693	0	1.00781411394837	0	0	0
ENSMUSG00000052629.5	0.920692872264215	3.33214941012973	2.27650452237127	1.46371306421077	0.143272364436987	NA	0.639698204626217	1.66382105691979	-1	0	1.63969820462622	ENSMUSG00000052629.5	Gm9885	lncRNA	chr7:78578830-78581038	4.51634311963693	0	1.00781411394837	0	0	0
ENSMUSG00000112756.1	0.920692872264215	3.33214941012973	2.27650452237127	1.46371306421077	0.143272364436987	NA	0.639698204626217	1.66382105691979	-1	0	1.63969820462622	ENSMUSG00000112756.1	Gm48014	TEC	chr12:95724956-95726255	4.51634311963693	0	1.00781411394837	0	0	0
ENSMUSG00000053399.9	28.6951434432701	3.32269567542099	0.476701277768343	6.97018411818833	3.16526461511291e-12	3.99065753483539e-11	5.70984507013734	0.209386554067217	2.44580673268399	0.508576418390089	3.26403833745335	ENSMUSG00000053399.9	Adamts18	nonsense_mediated_decay,retained_intron,lncRNA,protein_coding	chr8:113697126-113848738	55.3252032155523	43.8255975077042	57.4454044950569	4.04258648103986	7.67932971727193	3.85273924299573
ENSMUSG00000074912.10	1.93780934840552	3.31898626237836	1.69278929137955	1.96066118759148	0.049918559501186	NA	1.80388737083051	0.918828992384021	-0.468277928039759	0.920969644140933	2.27216529887026	ENSMUSG00000074912.10	Gm14207	lncRNA	chr2:119321187-119326194	6.77451467945539	1.82606656282101	2.01562822789673	1.01064662025997	0	0
ENSMUSG00000114814.1	0.904896066841238	3.31105071398829	2.28698365002787	1.44778066688318	0.147678401323654	NA	0.608477159491696	1.6660280254676	-1	0	1.6084771594917	ENSMUSG00000114814.1	Gm48361	processed_pseudogene	chr13:66621686-66622905	4.51634311963693	0.913033281410503	0	0	0	0
ENSMUSG00000022026.7	0.904896066841238	3.31105071398829	2.28698365002787	1.44778066688318	0.147678401323654	NA	0.608477159491696	1.6660280254676	-1	0	1.6084771594917	ENSMUSG00000022026.7	Olfm4	protein_coding,lncRNA	chr14:79984081-80023139	4.51634311963693	0.913033281410503	0	0	0	0
ENSMUSG00000078635.3	0.900480927937404	3.30557389964842	2.26027561741449	1.46246496408683	0.143613838512639	NA	0.763223782587936	1.55892989858863	-1	0	1.76322378258794	ENSMUSG00000078635.3	1700028N14Rik	lncRNA	chr11:103264860-103267745	3.38725733972769	0	2.01562822789673	0	0	0
ENSMUSG00000116124.1	0.900480927937404	3.30557389964842	2.26027561741449	1.46246496408683	0.143613838512639	NA	0.763223782587936	1.55892989858863	-1	0	1.76322378258794	ENSMUSG00000116124.1	Gm49420	lncRNA,retained_intron	chr15:93134911-93137594	3.38725733972769	0	2.01562822789673	0	0	0
ENSMUSG00000073747.2	1.89334553105556	3.29590507096677	1.68339412904884	1.95789269672042	0.0502426050616827	NA	1.88200845696372	0.664215559819749	-0.484704808509308	0.892517452557813	2.36671326547303	ENSMUSG00000073747.2	Gm7534	protein_coding	chr4:134190804-134203004	5.64542889954616	2.73909984423151	2.01562822789673	0	0.959916214658991	0
ENSMUSG00000099133.1	28.4307920491822	3.28517074725347	0.838001564793683	3.92024416811475	8.84592980768828e-05	0.000414129730204223	5.66277688469403	0.403912559467445	1.98818491234415	1.56755512090918	3.67459197234988	ENSMUSG00000099133.1	Gm27605	misc_RNA	chr11:96200176-96200311	39.5180022968231	46.5646973519357	68.5313597484889	12.1277594431196	2.87974864397697	0.963184810748933
ENSMUSG00000027857.10	1.87367835274374	3.28324304801393	1.67389371066582	1.9614405783913	0.0498276503176397	NA	1.94640485919411	0.334837055368843	-0.48362933209025	0.894380232357963	2.43003419128436	ENSMUSG00000027857.10	Tshb	protein_coding,retained_intron	chr3:102775465-102782718	4.51634311963693	2.73909984423151	3.0234423418451	0	0	0.963184810748933
ENSMUSG00000056130.10	1.88158865432892	3.28322336618947	1.67251438031319	1.96304641971129	0.0496407804902996	NA	1.94640485919411	0.334837055368843	-0.468277928039759	0.920969644140933	2.41468278723387	ENSMUSG00000056130.10	Ticam2	protein_coding,retained_intron	chr18:46557291-46574533	4.51634311963693	2.73909984423151	3.0234423418451	1.01064662025997	0	0
ENSMUSG00000111792.1	0.884684122514427	3.28230845742182	2.15855008370072	1.52060796837962	0.128358245976594	NA	1.01666888203248	0.817211429546413	-1	0	2.01666888203248	ENSMUSG00000111792.1	Gm33858	lncRNA	chr9:120068996-120070622	3.38725733972769	0.913033281410503	1.00781411394837	0	0	0
ENSMUSG00000099874.1	0.880268983610593	3.27936039127368	2.27443932559242	1.44183243508574	0.149349650345466	NA	0.760232600621218	1.53460569258584	-1	0	1.76023260062122	ENSMUSG00000099874.1	Gm29629	lncRNA	chr1:132139504-132142800	2.25817155981846	0	3.0234423418451	0	0	0
ENSMUSG00000116812.1	0.880268983610593	3.27936039127368	2.27443932559242	1.44183243508574	0.149349650345466	NA	0.760232600621218	1.53460569258584	-1	0	1.76023260062122	ENSMUSG00000116812.1	Gm2792	unprocessed_pseudogene	chr17:6339604-6361848	2.25817155981846	0	3.0234423418451	0	0	0
ENSMUSG00000087004.1	1.85696157109827	3.26862860025851	1.7015507928988	1.92097033711818	0.0547354472177917	NA	1.7974710484476	0.800466060029953	-0.468277928039759	0.920969644140933	2.26574897648736	ENSMUSG00000087004.1	Gm14154	lncRNA	chr2:151947273-151950641	2.25817155981846	1.82606656282101	6.0468846836902	1.01064662025997	0	0
ENSMUSG00000045326.13	0.86888731709145	3.26263188455213	2.28230251623553	1.42953524405414	0.152850452590031	NA	0.725548333365768	1.53959613558919	-1	0	1.72554833336577	ENSMUSG00000045326.13	Fndc7	protein_coding,lncRNA,retained_intron	chr3:108853678-108890008	3.38725733972769	1.82606656282101	0	0	0	0
ENSMUSG00000031725.8	0.86888731709145	3.26263188455213	2.28230251623553	1.42953524405414	0.152850452590031	NA	0.725548333365768	1.53959613558919	-1	0	1.72554833336577	ENSMUSG00000031725.8	Ces1f	protein_coding,retained_intron,nonsense_mediated_decay	chr8:93256236-93279747	3.38725733972769	1.82606656282101	0	0	0	0
ENSMUSG00000049604.3	70.4841897451072	3.25872183762252	0.303882513237761	10.7236240838671	7.88518518746313e-27	2.72106631108264e-25	6.99214366534787	0.204527729716348	3.77099207604335	0.273355014966115	3.22115158930452	ENSMUSG00000049604.3	Hoxb13	protein_coding	chr11:96194316-96197447	129.844864689562	144.25925846286	108.843924306424	11.1171128228596	16.3185756492028	12.5214025397361
ENSMUSG00000078780.7	0.864472178187616	3.25641919770538	2.15085462219882	1.51401176262501	0.130022856193821	NA	1.09780879049551	0.522992606323217	-1	0	2.09780879049551	ENSMUSG00000078780.7	Gm5150	protein_coding	chr3:15946870-16006437	2.25817155981846	0.913033281410503	2.01562822789673	0	0	0
ENSMUSG00000107865.1	0.864472178187616	3.25641919770538	2.15085462219882	1.51401176262501	0.130022856193821	NA	1.09780879049551	0.522992606323217	-1	0	2.09780879049551	ENSMUSG00000107865.1	Gm44417	TEC	chr6:87252250-87255608	2.25817155981846	0.913033281410503	2.01562822789673	0	0	0
ENSMUSG00000093739.1	0.864472178187616	3.25641919770538	2.15085462219882	1.51401176262501	0.130022856193821	NA	1.09780879049551	0.522992606323217	-1	0	2.09780879049551	ENSMUSG00000093739.1	Gm20692	lncRNA	chr6:120512449-120513232	2.25817155981846	0.913033281410503	2.01562822789673	0	0	0
ENSMUSG00000115263.1	0.864472178187616	3.25641919770538	2.15085462219882	1.51401176262501	0.130022856193821	NA	1.09780879049551	0.522992606323217	-1	0	2.09780879049551	ENSMUSG00000115263.1	Gm5089	lncRNA	chr14:122365239-122406743	2.25817155981846	0.913033281410503	2.01562822789673	0	0	0
ENSMUSG00000041567.3	1.82187279757098	3.24990627744304	1.69121687076991	1.92163780625222	0.0546513480074472	NA	1.87676033825128	0.509814670178615	-0.48362933209025	0.894380232357963	2.36038967034153	ENSMUSG00000041567.3	Serpina12	protein_coding	chr12:104028769-104044443	3.38725733972769	4.56516640705252	2.01562822789673	0	0	0.963184810748933
ENSMUSG00000117823.1	3.42225556800885	3.24784474417433	1.35103561880229	2.40396677850253	0.0162182470765281	0.0441413027760605	2.6807448364105	0.548312058358327	0.0316658594004421	0.893450298869936	2.64907897701006	ENSMUSG00000117823.1	Gm35610	lncRNA	chr19:44739879-44743444	7.90360045936462	3.65213312564201	7.05469879763856	0	0.959916214658991	0.963184810748933
ENSMUSG00000031635.14	0.848675372764639	3.235185761112	2.16073856267468	1.49725923209669	0.134325818353414	NA	1.09135438640786	0.449198857300693	-1	0	2.09135438640786	ENSMUSG00000031635.14	Anxa10	protein_coding,retained_intron	chr8:62057042-62123150	2.25817155981846	1.82606656282101	1.00781411394837	0	0	0
ENSMUSG00000114319.1	0.848675372764639	3.235185761112	2.16073856267468	1.49725923209669	0.134325818353414	NA	1.09135438640786	0.449198857300693	-1	0	2.09135438640786	ENSMUSG00000114319.1	Gm47509	lncRNA	chr13:38782161-38825755	2.25817155981846	1.82606656282101	1.00781411394837	0	0	0
ENSMUSG00000022935.16	0.848675372764639	3.235185761112	2.16073856267468	1.49725923209669	0.134325818353414	NA	1.09135438640786	0.449198857300693	-1	0	2.09135438640786	ENSMUSG00000022935.16	Grik1	retained_intron,protein_coding	chr16:87895900-88290265	2.25817155981846	1.82606656282101	1.00781411394837	0	0	0
ENSMUSG00000118122.1	0.848675372764639	3.235185761112	2.16073856267468	1.49725923209669	0.134325818353414	NA	1.09135438640786	0.449198857300693	-1	0	2.09135438640786	ENSMUSG00000118122.1	Gm50405	lncRNA	chr18:35923295-35929584	2.25817155981846	1.82606656282101	1.00781411394837	0	0	0
ENSMUSG00000024992.13	1.80515601592551	3.23444353096844	1.71451493737401	1.88650647507475	0.0592267366798008	NA	1.74251973016691	0.923046877199169	-0.468277928039759	0.920969644140933	2.21079765820667	ENSMUSG00000024992.13	Pde6c	protein_coding	chr19:38132781-38183958	1.12908577990923	3.65213312564201	5.03907056974183	1.01064662025997	0	0
ENSMUSG00000022340.15	55.9874956492231	3.2328142931905	1.17009939144758	2.76285443511859	NA	NA	5.65058528828987	2.06389902062291	3.46444078141245	0.375173774673174	2.18614450687741	ENSMUSG00000022340.15	Sybu	protein_coding,lncRNA,nonsense_mediated_decay	chr15:44671856-44788063	19.1944582584569	260.214485201994	24.1875387347608	12.1277594431196	7.67932971727193	12.5214025397361
ENSMUSG00000067745.4	0.844260233860805	3.23049835072895	2.18380206382248	1.4792999806376	0.139060158050246	NA	1.00661454107123	0.709266942033076	-1	0	2.00661454107123	ENSMUSG00000067745.4	Gm14243	lncRNA	chr2:161179064-161216577	1.12908577990923	0.913033281410503	3.0234423418451	0	0	0
ENSMUSG00000095956.2	0.844260233860805	3.23049835072895	2.18380206382248	1.4792999806376	0.139060158050246	NA	1.00661454107123	0.709266942033076	-1	0	2.00661454107123	ENSMUSG00000095956.2	1700036A12Rik	lncRNA	chr9:60743120-60770276	1.12908577990923	0.913033281410503	3.0234423418451	0	0	0
ENSMUSG00000096005.1	0.844260233860805	3.23049835072895	2.18380206382248	1.4792999806376	0.139060158050246	NA	1.00661454107123	0.709266942033076	-1	0	2.00661454107123	ENSMUSG00000096005.1	Gm24863	snRNA	chr13:79454970-79455076	1.12908577990923	0.913033281410503	3.0234423418451	0	0	0
ENSMUSG00000116220.1	0.844260233860805	3.23049835072895	2.18380206382248	1.4792999806376	0.139060158050246	NA	1.00661454107123	0.709266942033076	-1	0	2.00661454107123	ENSMUSG00000116220.1	A430088P11Rik	lncRNA	chr15:80691025-80697610	1.12908577990923	0.913033281410503	3.0234423418451	0	0	0
ENSMUSG00000109371.1	1.78586404782119	3.22613161423463	1.71037129653969	1.88621711599203	0.0592657029600086	NA	1.79144733773842	0.685877781385583	-0.48362933209025	0.894380232357963	2.27507666982867	ENSMUSG00000109371.1	Gm44626	lncRNA	chr8:8727111-8853647	2.25817155981846	5.47819968846302	2.01562822789673	0	0	0.963184810748933
ENSMUSG00000104517.1	0.832878567341662	3.21330662908768	2.30943321343449	1.39138322355249	0.16410924914572	NA	0.719768378507366	1.49386901252086	-1	0	1.71976837850737	ENSMUSG00000104517.1	Gm18407	processed_pseudogene	chr1:165643899-165644688	2.25817155981846	2.73909984423151	0	0	0	0
ENSMUSG00000086007.1	0.832878567341662	3.21330662908768	2.30943321343449	1.39138322355249	0.16410924914572	NA	0.719768378507366	1.49386901252086	-1	0	1.71976837850737	ENSMUSG00000086007.1	1700057H21Rik	lncRNA	chr2:51420984-51438785	2.25817155981846	2.73909984423151	0	0	0	0
ENSMUSG00000116239.1	0.832878567341662	3.21330662908768	2.30943321343449	1.39138322355249	0.16410924914572	NA	0.719768378507366	1.49386901252086	-1	0	1.71976837850737	ENSMUSG00000116239.1	Gm49520	processed_pseudogene	chr15:79681102-79681322	2.25817155981846	2.73909984423151	0	0	0	0
ENSMUSG00000003135.15	2751.59019650767	3.20972580458874e-06	0.0451210426840535	7.11358961064768e-05	0.999943241766826	0.999968936071108	11.4264141523317	0.0249813244501422	11.4257785546862	0.0352447358419739	0.000635597645459285	ENSMUSG00000003135.15	Cnot11	protein_coding,retained_intron	chr1:39534992-39546889	2805.77816307444	2736.36074438728	2714.04340886295	2682.25613016995	2816.39417380948	2754.70855874195
ENSMUSG00000082122.1	0.828463428437828	3.20887473364574	2.17395800824381	1.47605184712743	0.139929974246087	NA	1.08429122741333	0.334101948514177	-1	0	2.08429122741333	ENSMUSG00000082122.1	Gm11809	processed_pseudogene	chr4:8672633-8673582	1.12908577990923	1.82606656282101	2.01562822789673	0	0	0
ENSMUSG00000105155.1	0.828463428437828	3.20887473364574	2.17395800824381	1.47605184712743	0.139929974246087	NA	1.08429122741333	0.334101948514177	-1	0	2.08429122741333	ENSMUSG00000105155.1	Gm42910	TEC	chr5:12142041-12144961	1.12908577990923	1.82606656282101	2.01562822789673	0	0	0
ENSMUSG00000111194.1	0.828463428437828	3.20887473364574	2.17395800824381	1.47605184712743	0.139929974246087	NA	1.08429122741333	0.334101948514177	-1	0	2.08429122741333	ENSMUSG00000111194.1	Gm47180	lncRNA,transcribed_unprocessed_pseudogene	chr9:124338979-124347160	1.12908577990923	1.82606656282101	2.01562822789673	0	0	0
ENSMUSG00000006522.17	0.828463428437828	3.20887473364574	2.17395800824381	1.47605184712743	0.139929974246087	NA	1.08429122741333	0.334101948514177	-1	0	2.08429122741333	ENSMUSG00000006522.17	Itih3	protein_coding,retained_intron	chr14:30908572-30923760	1.12908577990923	1.82606656282101	2.01562822789673	0	0	0
ENSMUSG00000097254.2	41.4503105248149	3.1976130823439	0.385551750209676	8.29360281883024	1.09868883366451e-16	2.00965997589418e-15	6.2310492882847	0.107719973604739	3.07324534632802	0.41363993621682	3.15780394195668	ENSMUSG00000097254.2	C430042M11Rik	lncRNA	chr17:83851675-83854418	79.0360045936462	76.6947956384823	68.5313597484889	8.08517296207972	5.75949728795394	10.5950329182383
ENSMUSG00000069300.3	23.1432319030538	3.19355253957154	0.515775288212604	6.19175174258281	5.94992140733697e-10	5.88661189876629e-09	5.38722065512307	0.225694867322789	2.31801867667728	0.343412018535099	3.06920197844579	ENSMUSG00000069300.3	Hist1h2bj	protein_coding	chr13:22043214-22043676	39.5180022968231	49.3037971961672	36.2813081021412	6.06387972155979	3.83966485863596	3.85273924299573
ENSMUSG00000059912.4	1.79005227374093	3.19053338452973	1.83352201591838	1.74011184857883	0.08183938013719	NA	1.09629998459954	2.03822574717178	-0.468277928039759	0.920969644140933	1.5645779126393	ENSMUSG00000059912.4	Rpl21-ps6	processed_pseudogene	chr17:55915403-55915870	7.90360045936462	1.82606656282101	0	1.01064662025997	0	0
ENSMUSG00000082746.1	1.73351372663344	3.18860245918502	1.78192362798318	1.78941589252843	0.0735478617430876	NA	1.42026138359369	1.33830848516769	-0.484704808509308	0.892517452557813	1.904966192103	ENSMUSG00000082746.1	Rps12-ps1	processed_pseudogene	chrX:103489517-103489917	1.12908577990923	7.30426625128403	1.00781411394837	0	0.959916214658991	0
ENSMUSG00000043441.5	0.812666623014851	3.18670695145329	2.20500808636923	1.4452132720749	0.148397989575857	NA	0.997371364091897	0.607246975163076	-1	0	1.9973713640919	ENSMUSG00000043441.5	Gpr149	retained_intron,protein_coding	chr3:62529077-62605140	1.12908577990923	2.73909984423151	1.00781411394837	0	0	0
ENSMUSG00000080793.1	0.812666623014851	3.18670695145329	2.20500808636923	1.4452132720749	0.148397989575857	NA	0.997371364091897	0.607246975163076	-1	0	1.9973713640919	ENSMUSG00000080793.1	Cbx3-ps3	processed_pseudogene	chr4:83701084-83702036	1.12908577990923	2.73909984423151	1.00781411394837	0	0	0
ENSMUSG00000052336.7	0.812666623014851	3.18670695145329	2.20500808636923	1.4452132720749	0.148397989575857	NA	0.997371364091897	0.607246975163076	-1	0	1.9973713640919	ENSMUSG00000052336.7	Cx3cr1	protein_coding	chr9:119901616-120069879	1.12908577990923	2.73909984423151	1.00781411394837	0	0	0
ENSMUSG00000024256.7	0.812666623014851	3.18670695145329	2.20500808636923	1.4452132720749	0.148397989575857	NA	0.997371364091897	0.607246975163076	-1	0	1.9973713640919	ENSMUSG00000024256.7	Adcyap1	protein_coding,retained_intron	chr17:93199017-93206537	1.12908577990923	2.73909984423151	1.00781411394837	0	0	0
ENSMUSG00000012282.2	0.812666623014851	3.18670695145329	2.20500808636923	1.4452132720749	0.148397989575857	NA	0.997371364091897	0.607246975163076	-1	0	1.9973713640919	ENSMUSG00000012282.2	Wnt8a	protein_coding	chr18:34542313-34548273	1.12908577990923	2.73909984423151	1.00781411394837	0	0	0
ENSMUSG00000106116.1	0.808251484111017	3.18015064675902	2.32921092601314	1.36533390395967	0.172148127553814	NA	0.678292662468389	1.48399052169426	-1	0	1.67829266246839	ENSMUSG00000106116.1	Gm18830	processed_pseudogene	chr5:21124017-21125412	0	1.82606656282101	3.0234423418451	0	0	0
ENSMUSG00000029564.12	0.808251484111017	3.18015064675902	2.32921092601314	1.36533390395967	0.172148127553814	NA	0.678292662468389	1.48399052169426	-1	0	1.67829266246839	ENSMUSG00000029564.12	4930519G04Rik	protein_coding,retained_intron	chr5:114853664-114883880	0	1.82606656282101	3.0234423418451	0	0	0
ENSMUSG00000042189.5	0.808251484111017	3.18015064675902	2.32921092601314	1.36533390395967	0.172148127553814	NA	0.678292662468389	1.48399052169426	-1	0	1.67829266246839	ENSMUSG00000042189.5	Tekt3	protein_coding	chr11:63061654-63094964	0	1.82606656282101	3.0234423418451	0	0	0
ENSMUSG00000061991.2	1.76138526181396	3.17350504700105	1.75373757935033	1.80956665601969	0.0703630146850456	NA	1.55773398823807	1.17272745062748	-0.484704808509308	0.892517452557813	2.04243879674738	ENSMUSG00000061991.2	Hist1h2af	protein_coding	chr13:23533906-23534304	6.77451467945539	1.82606656282101	1.00781411394837	0	0.959916214658991	0
ENSMUSG00000116505.1	1.76101005160645	3.17017147232263	1.81293648107886	1.74863902040081	0.0803534368836287	NA	1.26542665047791	1.96321961212612	-0.468277928039759	0.920969644140933	1.73370457851767	ENSMUSG00000116505.1	Gm10865	lncRNA	chr15:78994955-79011041	4.51634311963693	0	5.03907056974183	1.01064662025997	0	0
ENSMUSG00000015970.19	17.9354063425073	3.16799159691893	0.581834342888073	5.44483431691889	5.18536278519079e-08	4.0872380760507e-07	5.02813957149497	0.1604457006952	1.95671956580806	0.616053883897659	3.07142000568691	ENSMUSG00000015970.19	Chdh	protein_coding,lncRNA	chr14:30009023-30040527	33.8725733972769	34.6952646935991	28.2187951905542	5.05323310129983	1.91983242931798	3.85273924299573
ENSMUSG00000097725.4	0.796869817591874	3.16183392862576	2.36867373378011	1.33485413526322	0.181924091397632	NA	0.585971757143717	1.53034739807168	-1	0	1.58597175714372	ENSMUSG00000097725.4	4930593A02Rik	lncRNA	chr3:58692589-58797331	1.12908577990923	3.65213312564201	0	0	0	0
ENSMUSG00000020323.14	0.796869817591874	3.16183392862576	2.36867373378011	1.33485413526322	0.181924091397632	NA	0.585971757143717	1.53034739807168	-1	0	1.58597175714372	ENSMUSG00000020323.14	Prss57	protein_coding	chr10:79781474-79790961	1.12908577990923	3.65213312564201	0	0	0	0
ENSMUSG00000078706.4	69.6124571418896	3.15986301761589	0.301466161910869	10.4816507351499	1.04896611318478e-25	3.44239140803971e-24	6.9679337863182	0.171989912158617	3.81004181321568	0.425167822156591	3.15789197310252	ENSMUSG00000078706.4	Gm53	lncRNA	chr11:96251105-96264868	132.10303624938	108.65096048785	135.047091269081	11.1171128228596	19.1983242931798	11.5582177289872
ENSMUSG00000049122.17	0.79245467868804	3.15693979854752	2.34238501245581	1.34774590076364	0.17774012336668	NA	0.675503889576705	1.46244035190379	-1	0	1.67550388957671	ENSMUSG00000049122.17	Frmd3	protein_coding,lncRNA	chr4:74013442-74202214	0	2.73909984423151	2.01562822789673	0	0	0
ENSMUSG00000063130.4	0.79245467868804	3.15693979854752	2.34238501245581	1.34774590076364	0.17774012336668	NA	0.675503889576705	1.46244035190379	-1	0	1.67550388957671	ENSMUSG00000063130.4	Calml3	protein_coding	chr13:3802896-3804316	0	2.73909984423151	2.01562822789673	0	0	0
ENSMUSG00000021768.15	1.7373029445983	3.15659193262849	1.73799037393194	1.81623096420677	0.0693349501099578	NA	1.66844754131163	1.01560157835876	-0.48362933209025	0.894380232357963	2.15207687340188	ENSMUSG00000021768.15	Dusp13	nonsense_mediated_decay,protein_coding,lncRNA	chr14:21733394-21751181	4.51634311963693	0.913033281410503	4.03125645579346	0	0	0.963184810748933
ENSMUSG00000019990.15	43.4330413924974	3.15163462944049	0.378425376654738	8.32828563797911	8.2021422924077e-17	1.51686764089057e-15	6.29089758054626	0.16231695059671	3.12271226122925	0.615728804528044	3.16818531931702	ENSMUSG00000019990.15	Pde7b	protein_coding,retained_intron,nonsense_mediated_decay	chr10:20398004-20725078	88.0686908329201	75.7817623570718	70.5469879763856	5.05323310129983	12.4789107905669	8.6686632967404
ENSMUSG00000116937.1	1.72150613917533	3.14470102539627	1.71790653838197	1.83054255580059	0.0671688493671326	NA	1.78717133992311	0.554972781854983	-0.48362933209025	0.894380232357963	2.27080067201336	ENSMUSG00000116937.1	Gm41480	lncRNA	chr16:82172291-82194743	4.51634311963693	1.82606656282101	3.0234423418451	0	0	0.963184810748933
ENSMUSG00000112831.1	1.71709100027149	3.14278199607463	1.74518488062492	1.80083040540052	0.0717296149118806	NA	1.64239732788417	1.02280077642375	-0.48362933209025	0.894380232357963	2.12602665997442	ENSMUSG00000112831.1	Gm35533	lncRNA	chr10:100129868-100144126	3.38725733972769	0.913033281410503	5.03907056974183	0	0	0.963184810748933
ENSMUSG00000068302.8	1.70957970664119	3.13733685597252	1.82191805269037	1.72199668988389	0.0850701181215014	NA	1.2244554674231	1.94708620436339	-0.484704808509308	0.892517452557813	1.70916027593241	ENSMUSG00000068302.8	Noto	protein_coding	chr6:85423886-85428877	5.64542889954616	3.65213312564201	0	0	0.959916214658991	0
ENSMUSG00000083547.2	0.776657873265063	3.13269090712051	2.38620334231179	1.31283485006165	0.189238603976061	NA	0.548770427207591	1.52739502736185	-1	0	1.54877042720759	ENSMUSG00000083547.2	Gm13321	processed_pseudogene	chr2:12421627-12422026	0	3.65213312564201	1.00781411394837	0	0	0
ENSMUSG00000116396.1	0.776657873265063	3.13269090712051	2.38620334231179	1.31283485006165	0.189238603976061	NA	0.548770427207591	1.52739502736185	-1	0	1.54877042720759	ENSMUSG00000116396.1	Gm20556	lncRNA	chr15:84714629-84720266	0	3.65213312564201	1.00781411394837	0	0	0
ENSMUSG00000117129.1	0.776657873265063	3.13269090712051	2.38620334231179	1.31283485006165	0.189238603976061	NA	0.548770427207591	1.52739502736185	-1	0	1.54877042720759	ENSMUSG00000117129.1	Gm49928	lncRNA	chr16:96145476-96147584	0	3.65213312564201	1.00781411394837	0	0	0
ENSMUSG00000051582.2	63.3237027323554	3.12033678827584	0.313679320861271	9.94753743953637	2.58500612433742e-23	7.50249465335154e-22	6.8286981938075	0.136840145320318	3.70276561871127	0.521900074549726	3.12593257509623	ENSMUSG00000051582.2	Otud6a	protein_coding	chrX:100429013-100429885	105.004977531559	109.56399376926	125.976764243546	19.2022857849393	9.59916214658991	10.5950329182383
ENSMUSG00000074228.3	1.68202602449157	3.11055579378017	1.82616630259584	1.70332558943762	0.0885071543390301	NA	1.22241523311806	1.92468073116363	-0.468277928039759	0.920969644140933	1.69069316115782	ENSMUSG00000074228.3	Gm10645	TEC	chr8:83165081-83166170	4.51634311963693	4.56516640705252	0	1.01064662025997	0	0
ENSMUSG00000082967.2	0.760861067842086	3.10408533985948	2.59190556194735	1.1976074226745	0.231069885061161	NA	0.113536555663347	1.92870189049417	-1	0	1.11353655566335	ENSMUSG00000082967.2	Gm16082	processed_pseudogene	chr14:49713246-49713622	0	4.56516640705252	0	0	0	0
ENSMUSG00000117762.1	1.64948863967575	3.09395283739684	1.72784037794227	1.79064737512473	0.0733498995146684	NA	1.77818350065731	0.296977534746357	-0.48362933209025	0.894380232357963	2.26181283274756	ENSMUSG00000117762.1	Gm30889	lncRNA	chr18:82902078-82905676	2.25817155981846	3.65213312564201	3.0234423418451	0	0	0.963184810748933
ENSMUSG00000048450.10	162.437595806931	3.08985567423939	0.194750986648213	15.8656740457019	1.09535171374638e-56	1.33327538296256e-54	8.18369072009456	0.102824110076651	5.10037338775094	0.238384953038301	3.08331733234362	ENSMUSG00000048450.10	Msx1	protein_coding,retained_intron	chr5:37820485-37824583	281.142359197399	314.996482086624	276.141067221852	28.298105367279	34.5569837277237	39.4905772407063
ENSMUSG00000055312.2	1.64160213583795	3.08209621470509	1.74057269612884	1.77073685089965	0.0766044714303235	NA	1.71174686412188	0.54864364101761	-0.468277928039759	0.920969644140933	2.18002479216164	ENSMUSG00000055312.2	Them7	lncRNA,protein_coding	chr2:105224320-105379796	2.25817155981846	4.56516640705252	2.01562822789673	1.01064662025997	0	0
ENSMUSG00000098221.1	3.13869164896119	3.07685434486919	1.40724371428497	2.18644028297015	0.0287834091723737	0.0719101865677265	2.47270655684798	0.778649453628848	-0.221945359511534	1.34763016839076	2.69465191635951	ENSMUSG00000098221.1	Gm27030	lncRNA	chr8:121654054-121654517	9.03268623927385	2.73909984423151	5.03907056974183	2.02129324051993	0	0
ENSMUSG00000056158.14	3.07106549061808	3.07513419618961	1.40220396181286	2.1930719638061	0.0283021946166537	NA	2.53050946154105	0.474931215444173	-0.240400219854961	1.31566541262936	2.77090968139601	ENSMUSG00000056158.14	Car10	protein_coding,lncRNA,retained_intron	chr11:93098028-93601749	7.90360045936462	4.56516640705252	4.03125645579346	0	0	1.92636962149787
ENSMUSG00000086448.1	3.07052072460309	3.07496051773406	1.38028798217186	2.22776736264534	0.0258960323184576	NA	2.53050946154105	0.474931215444173	0.0316658594004421	0.893450298869936	2.49884360214061	ENSMUSG00000086448.1	9330162012Rik	lncRNA	chr13:24937401-24941417	7.90360045936462	4.56516640705252	4.03125645579346	0	0.959916214658991	0.963184810748933
ENSMUSG00000001819.4	3.04497366514995	3.05418431884317	1.42807340156125	2.13867460559391	0.0324620306515778	NA	2.23698336440974	1.18300516630154	0.0470172634509336	0.907078281008659	2.1899661009588	ENSMUSG00000001819.4	Hoxd13	protein_coding	chr2:74668310-74671599	3.38725733972769	1.82606656282101	11.085955253432	1.01064662025997	0.959916214658991	0
ENSMUSG00000090132.2	1.60117824718432	3.05020919246488	1.84118160968181	1.65665851561053	0.0975885346331283	NA	1.17350693748328	1.88402635575288	-0.468277928039759	0.920969644140933	1.64178486552304	ENSMUSG00000090132.2	Cypt2	protein_coding	chrX:105499772-105500639	0	4.56516640705252	4.03125645579346	1.01064662025997	0	0
ENSMUSG00000114949.1	0.752723853272821	3.03970191929079	2.61289582079532	1.16334600679393	0.244689146522131	NA	0.108878677454716	1.92063420878135	-1	0	1.10887867745472	ENSMUSG00000114949.1	Gm47530	TEC	chr13:38917153-38919219	4.51634311963693	0	0	0	0	0
ENSMUSG00000047061.6	0.752723853272821	3.03970191929079	2.61289582079532	1.16334600679393	0.244689146522131	NA	0.108878677454716	1.92063420878135	-1	0	1.10887867745472	ENSMUSG00000047061.6	Gm9817	TEC	chr13:45078692-45081222	4.51634311963693	0	0	0	0	0
ENSMUSG00000098095.1	0.752723853272821	3.03970191929079	2.61289582079532	1.16334600679393	0.244689146522131	NA	0.108878677454716	1.92063420878135	-1	0	1.10887867745472	ENSMUSG00000098095.1	Gm9274	processed_pseudogene	chr14:88349372-88350355	4.51634311963693	0	0	0	0	0
ENSMUSG00000118284.1	0.752723853272821	3.03970191929079	2.61289582079532	1.16334600679393	0.244689146522131	NA	0.108878677454716	1.92063420878135	-1	0	1.10887867745472	ENSMUSG00000118284.1	Gm41562	lncRNA	chr17:30945893-30952761	4.51634311963693	0	0	0	0	0
ENSMUSG00000000730.13	35.8016983814873	3.02832834857452	0.40306340449022	7.51328032969065	5.7663864957699e-14	8.50933919037786e-13	6.00583542002981	0.04108671355446	2.99318918776214	0.541225079795352	3.01264623226767	ENSMUSG00000000730.13	Dnmt3l	protein_coding,lncRNA,retained_intron	chr10:78041947-78063622	62.0997178950077	65.7383962615562	63.4922891787471	8.08517296207972	4.79958107329495	10.5950329182383
ENSMUSG00000053129.5	1.58954586993372	3.00757995942741	1.7904800772163	1.67976175646889	0.0930036787474809	NA	1.48307595918793	1.06851548764783	-0.48362933209025	0.894380232357963	1.96670529127818	ENSMUSG00000053129.5	Gsx1	protein_coding	chr5:147188696-147190947	5.64542889954616	0.913033281410503	2.01562822789673	0	0	0.963184810748933
ENSMUSG00000094445.7	0.73251190894601	3.00297858675939	2.44443924507868	1.22849385306066	0.219261635494271	NA	0.517070399995501	1.48081626063576	-1	0	1.5170703999955	ENSMUSG00000094445.7	1700015G11Rik	protein_coding	chr7:52011683-52015728	3.38725733972769	0	1.00781411394837	0	0	0
ENSMUSG00000085035.1	0.73251190894601	3.00297858675939	2.44443924507868	1.22849385306066	0.219261635494271	NA	0.517070399995501	1.48081626063576	-1	0	1.5170703999955	ENSMUSG00000085035.1	Gm12031	lncRNA	chr11:20145567-20146344	3.38725733972769	0	1.00781411394837	0	0	0
ENSMUSG00000080825.1	34.097710855253	21.8722025752586	3.90808280345156	5.59665792033409	NA	NA	1.89336235528111	5.01145060405403	-1	0	2.89336235528111	ENSMUSG00000080825.1	Gm14892	processed_pseudogene	chrX:104001066-104001337	0	0	204.586265131518	0	0	0
ENSMUSG00000104938.1	1.57724422719208	2.99174142120782	1.7799814718705	1.68077110266993	0.0928073836429802	NA	1.54747236141832	0.943254124747586	-0.468277928039759	0.920969644140933	2.01575028945808	ENSMUSG00000104938.1	Gm42840	TEC	chr3:56014918-56017168	4.51634311963693	0.913033281410503	3.0234423418451	1.01064662025997	0	0
ENSMUSG00000028081.6	2172.46984199196	2.98581770868056	0.0612455624663072	48.7515762521266	0	0	11.9129626728372	0.0640542195333865	8.92749317706998	0.0620375728903107	2.98546949576719	ENSMUSG00000028081.6	Rps3a1	protein_coding	chr3:86137940-86142702	4038.73983473532	3839.30494833117	3696.66216996261	465.908091939844	507.795677554606	486.408329428211
ENSMUSG00000022018.7	2.92680357863483	2.98028541166785	1.39680796702222	2.13364004360697	0.0328722574445926	NA	2.4349238059138	0.554458836330774	0.0480927398699911	0.907966982406498	2.3868310660438	ENSMUSG00000022018.7	Rgcc	protein_coding	chr14:79288756-79301645	7.90360045936462	3.65213312564201	4.03125645579346	1.01064662025997	0	0.963184810748933
ENSMUSG00000035557.9	4.33576093380462	2.97837792958913	1.13183482811084	2.63145986995328	0.00850189071312791	0.025162389195765	3.01646726558344	0.282367075944067	0.563387931360683	0.0275680428524654	2.45307933422276	ENSMUSG00000035557.9	Krt17	protein_coding	chr11:100256217-100261029	7.90360045936462	9.13033281410504	6.0468846836902	1.01064662025997	0.959916214658991	0.963184810748933
ENSMUSG00000113898.1	0.716715103523033	2.97664141278691	2.46011705465302	1.20995926074206	0.226294525753916	NA	0.485849354860981	1.47941879306967	-1	0	1.48584935486098	ENSMUSG00000113898.1	Gm19144	processed_pseudogene	chr12:69970386-69972795	3.38725733972769	0.913033281410503	0	0	0	0
ENSMUSG00000112963.1	0.716715103523033	2.97664141278691	2.46011705465302	1.20995926074206	0.226294525753916	NA	0.485849354860981	1.47941879306967	-1	0	1.48584935486098	ENSMUSG00000112963.1	Gm6093	lncRNA	chr13:33562486-33569317	3.38725733972769	0.913033281410503	0	0	0	0
ENSMUSG00000076269.1	0.716715103523033	2.97664141278691	2.46011705465302	1.20995926074206	0.226294525753916	NA	0.485849354860981	1.47941879306967	-1	0	1.48584935486098	ENSMUSG00000076269.1	Mir374b	miRNA	chrX:103573060-103573154	3.38725733972769	0.913033281410503	0	0	0	0
ENSMUSG00000084373.1	1.5491219812801	2.97633150945363	1.78535879620891	1.66707751728878	0.0954989920387656	NA	1.54581973668092	0.913467389838042	-0.48362933209025	0.894380232357963	2.02944906877117	ENSMUSG00000084373.1	Rps2-ps4	processed_pseudogene	chr11:53645744-53646376	3.38725733972769	0.913033281410503	4.03125645579346	0	0	0.963184810748933
ENSMUSG00000101764.1	0.712299964619199	2.97026715130097	2.44341835071528	1.21561956446446	0.224129877782892	NA	0.598210308458532	1.38568238379255	-1	0	1.59821030845853	ENSMUSG00000101764.1	4930556G22Rik	lncRNA	chr1:71983681-72038731	2.25817155981846	0	2.01562822789673	0	0	0
ENSMUSG00000107369.1	0.712299964619199	2.97026715130097	2.44341835071528	1.21561956446446	0.224129877782892	NA	0.598210308458532	1.38568238379255	-1	0	1.59821030845853	ENSMUSG00000107369.1	Gstm2-ps1	processed_pseudogene	chr5:116632908-116633564	2.25817155981846	0	2.01562822789673	0	0	0
ENSMUSG00000101451.1	0.712299964619199	2.97026715130097	2.44341835071528	1.21561956446446	0.224129877782892	NA	0.598210308458532	1.38568238379255	-1	0	1.59821030845853	ENSMUSG00000101451.1	Gm29430	lncRNA	chr6:52183110-52189925	2.25817155981846	0	2.01562822789673	0	0	0
ENSMUSG00000024349.10	188.106708509499	2.96735330447501	0.175341607843352	16.9232696162226	3.03125305299507e-64	5.11594002658428e-62	8.38284868085668	0.068520691578867	5.42919353735422	0.103335966853003	2.95365514350246	ENSMUSG00000024349.10	Tmem173	protein_coding,nonsense_mediated_decay,retained_intron	chr18:35733679-35740554	316.144018374585	337.822314121886	346.688055198238	41.4365114306586	40.3164810156776	46.2328709159488
ENSMUSG00000114787.1	1.53278040984213	2.96318794010758	1.76481807206891	1.67903308958856	0.0931455950562088	NA	1.66454353529239	0.393252350629997	-0.484704808509308	0.892517452557813	2.1492483438017	ENSMUSG00000114787.1	4930455M05Rik	lncRNA	chr13:59419108-59423161	3.38725733972769	1.82606656282101	3.0234423418451	0	0.959916214658991	0
ENSMUSG00000090215.9	1.53332517585712	2.96318616488889	1.76468492707682	1.67915876620387	0.093121105686263	NA	1.66454353529239	0.393252350629997	-0.48362933209025	0.894380232357963	2.14817286738264	ENSMUSG00000090215.9	Trim34b	protein_coding	chr7:104329471-104336909	3.38725733972769	1.82606656282101	3.0234423418451	0	0	0.963184810748933
ENSMUSG00000038624.13	1.54123547744229	2.96316042553139	1.76276043114241	1.68097738818146	0.092767306718326	NA	1.66454353529239	0.393252350629997	-0.468277928039759	0.920969644140933	2.13282146333215	ENSMUSG00000038624.13	Nepn	protein_coding	chr10:52388972-52404625	3.38725733972769	1.82606656282101	3.0234423418451	1.01064662025997	0	0
ENSMUSG00000117671.1	1.54123547744229	2.96316042553139	1.76276043114241	1.68097738818146	0.092767306718326	NA	1.66454353529239	0.393252350629997	-0.468277928039759	0.920969644140933	2.13282146333215	ENSMUSG00000117671.1	Gm50128	lncRNA	chr18:62903178-62922129	3.38725733972769	1.82606656282101	3.0234423418451	1.01064662025997	0	0
ENSMUSG00000021260.8	54.3512758366583	2.9599071944504	0.325471921075725	9.09420138200414	9.52841390724973e-20	2.22521703387446e-18	6.59224404489141	0.15706731157186	3.66200528652783	0.296439102301289	2.93023875836358	ENSMUSG00000021260.8	Hhipl1	lncRNA,protein_coding	chr12:108306270-108330869	99.3595486320124	84.9120951711768	104.81266785063	10.1064662025997	15.3586594345439	11.5582177289872
ENSMUSG00000060548.13	294.83317508843	2.95485775620936	0.142768944887936	20.696782192575	3.70282724343827e-95	1.30469442731955e-92	9.02834296895056	0.0900058061036012	6.08016713535022	0.126781317869912	2.94817583360033	ENSMUSG00000060548.13	Tnfrsf19	protein_coding,lncRNA	chr14:60963875-61046490	518.250372978337	556.950301660407	491.813287606803	60.6387972155979	71.0337998847653	70.3124911846721
ENSMUSG00000067106.6	0.696503159196222	2.94200919963875	2.3231210750238	1.26640373214668	0.205368575431411	NA	0.851655407903077	0.532121536589127	-1	0	1.85165540790308	ENSMUSG00000067106.6	Gm5529	processed_pseudogene	chr1:79922536-79923426	2.25817155981846	0.913033281410503	1.00781411394837	0	0	0
ENSMUSG00000080815.1	0.696503159196222	2.94200919963875	2.3231210750238	1.26640373214668	0.205368575431411	NA	0.851655407903077	0.532121536589127	-1	0	1.85165540790308	ENSMUSG00000080815.1	Hmgb1-rs18	processed_pseudogene	chr4:67518306-67518932	2.25817155981846	0.913033281410503	1.00781411394837	0	0	0
ENSMUSG00000083833.4	0.696503159196222	2.94200919963875	2.3231210750238	1.26640373214668	0.205368575431411	NA	0.851655407903077	0.532121536589127	-1	0	1.85165540790308	ENSMUSG00000083833.4	Gm13841	processed_pseudogene	chr5:115801677-115802159	2.25817155981846	0.913033281410503	1.00781411394837	0	0	0
ENSMUSG00000031981.7	0.696503159196222	2.94200919963875	2.3231210750238	1.26640373214668	0.205368575431411	NA	0.851655407903077	0.532121536589127	-1	0	1.85165540790308	ENSMUSG00000031981.7	Capn9	protein_coding,lncRNA	chr8:124576111-124618731	2.25817155981846	0.913033281410503	1.00781411394837	0	0	0
ENSMUSG00000091028.1	0.696503159196222	2.94200919963875	2.3231210750238	1.26640373214668	0.205368575431411	NA	0.851655407903077	0.532121536589127	-1	0	1.85165540790308	ENSMUSG00000091028.1	Gm10722	protein_coding	chr9:3000922-3002330	2.25817155981846	0.913033281410503	1.00781411394837	0	0	0
ENSMUSG00000110840.1	0.696503159196222	2.94200919963875	2.3231210750238	1.26640373214668	0.205368575431411	NA	0.851655407903077	0.532121536589127	-1	0	1.85165540790308	ENSMUSG00000110840.1	Gm47496	processed_pseudogene	chr9:32078281-32078765	2.25817155981846	0.913033281410503	1.00781411394837	0	0	0
ENSMUSG00000112067.1	0.696503159196222	2.94200919963875	2.3231210750238	1.26640373214668	0.205368575431411	NA	0.851655407903077	0.532121536589127	-1	0	1.85165540790308	ENSMUSG00000112067.1	Gm48015	TEC	chr12:95734110-95735409	2.25817155981846	0.913033281410503	1.00781411394837	0	0	0
ENSMUSG00000116413.1	0.696503159196222	2.94200919963875	2.3231210750238	1.26640373214668	0.205368575431411	NA	0.851655407903077	0.532121536589127	-1	0	1.85165540790308	ENSMUSG00000116413.1	Gm49436	TEC	chr15:77365898-77366699	2.25817155981846	0.913033281410503	1.00781411394837	0	0	0
ENSMUSG00000116569.1	0.696503159196222	2.94200919963875	2.3231210750238	1.26640373214668	0.205368575431411	NA	0.851655407903077	0.532121536589127	-1	0	1.85165540790308	ENSMUSG00000116569.1	Gm49620	lncRNA	chr16:94081651-94083866	2.25817155981846	0.913033281410503	1.00781411394837	0	0	0
ENSMUSG00000118145.1	0.696503159196222	2.94200919963875	2.3231210750238	1.26640373214668	0.205368575431411	NA	0.851655407903077	0.532121536589127	-1	0	1.85165540790308	ENSMUSG00000118145.1	Gm6724	processed_pseudogene	chr18:34970469-34970735	2.25817155981846	0.913033281410503	1.00781411394837	0	0	0
ENSMUSG00000016179.11	2.86711151962426	2.94093472853306	1.43859503074124	2.04431036232464	0.040922896192474	NA	2.32617728729731	0.862803086392419	-0.221945359511534	1.34763016839076	2.54812264680884	ENSMUSG00000016179.11	Camk1g	protein_coding,retained_intron	chr1:193346346-193370298	6.77451467945539	6.39123296987352	2.01562822789673	2.02129324051993	0	0
ENSMUSG00000048824.7	0.692088020292388	2.93745873806058	2.48589267594531	1.18165147131445	0.237344021316239	NA	0.507016059034248	1.41879261056596	-1	0	1.50701605903425	ENSMUSG00000048824.7	Gm568	lncRNA	chr4:47008316-47010781	1.12908577990923	0	3.0234423418451	0	0	0
ENSMUSG00000084243.1	0.692088020292388	2.93745873806058	2.48589267594531	1.18165147131445	0.237344021316239	NA	0.507016059034248	1.41879261056596	-1	0	1.50701605903425	ENSMUSG00000084243.1	Gm13784	processed_pseudogene	chr5:114237176-114237925	1.12908577990923	0	3.0234423418451	0	0	0
ENSMUSG00000030154.10	0.692088020292388	2.93745873806058	2.48589267594531	1.18165147131445	0.237344021316239	NA	0.507016059034248	1.41879261056596	-1	0	1.50701605903425	ENSMUSG00000030154.10	Klrb1f	nonsense_mediated_decay,protein_coding,retained_intron,lncRNA	chr6:129045901-129057464	1.12908577990923	0	3.0234423418451	0	0	0
ENSMUSG00000095385.3	0.692088020292388	2.93745873806058	2.48589267594531	1.18165147131445	0.237344021316239	NA	0.507016059034248	1.41879261056596	-1	0	1.50701605903425	ENSMUSG00000095385.3	D630033O11Rik	lncRNA	chr9:43243599-43280076	1.12908577990923	0	3.0234423418451	0	0	0
ENSMUSG00000081614.1	0.692088020292388	2.93745873806058	2.48589267594531	1.18165147131445	0.237344021316239	NA	0.507016059034248	1.41879261056596	-1	0	1.50701605903425	ENSMUSG00000081614.1	Gm9436	processed_pseudogene	chrX:17674430-17676284	1.12908577990923	0	3.0234423418451	0	0	0
ENSMUSG00000104937.1	1.49731642610733	2.9348372408651	1.77099904385414	1.65716477998665	0.0974861650552973	NA	1.65876358043399	0.179493249909501	-0.48362933209025	0.894380232357963	2.14239291252424	ENSMUSG00000104937.1	Gm43057	lncRNA	chr5:86767141-86783033	2.25817155981846	2.73909984423151	3.0234423418451	0	0	0.963184810748933
ENSMUSG00000097942.1	1.49677166009234	2.93483662989047	1.77113724650818	1.65703512569482	0.0975123737217397	NA	1.65876358043399	0.179493249909501	-0.484704808509308	0.892517452557813	2.1434683889433	ENSMUSG00000097942.1	Gm26968	lncRNA	chr4:83743677-83744157	2.25817155981846	2.73909984423151	3.0234423418451	0	0.959916214658991	0
ENSMUSG00000032204.13	1.4929012872035	2.93185825772891	1.80770848584186	1.62186452112798	0.104832359631716	NA	1.46386629067258	0.908128155508217	-0.48362933209025	0.894380232357963	1.94749562276284	ENSMUSG00000032204.13	Aqp9	protein_coding,nonsense_mediated_decay,lncRNA	chr9:71110659-71168682	1.12908577990923	1.82606656282101	5.03907056974183	0	0	0.963184810748933
ENSMUSG00000099469.1	1.49235652118851	2.93185728035874	1.80785154000132	1.62173564337954	0.104859963479172	NA	1.46386629067258	0.908128155508217	-0.484704808509308	0.892517452557813	1.94857109918189	ENSMUSG00000099469.1	Gm29141	unprocessed_pseudogene	chr1:103363986-103423658	1.12908577990923	1.82606656282101	5.03907056974183	0	0.959916214658991	0
ENSMUSG00000031233.6	1.48942992226953	2.92179746197989	1.77969031782517	1.64174487702467	0.100642887075729	NA	1.61616120849462	0.3848232160082	-0.468277928039759	0.920969644140933	2.08443913653438	ENSMUSG00000031233.6	Pgk2	protein_coding	chr17:40207015-40208640	2.25817155981846	3.65213312564201	2.01562822789673	1.01064662025997	0	0
ENSMUSG00000034552.8	0.680706353773245	2.91616582497994	2.47689071041207	1.17734941340823	0.239056071847724	NA	0.560534859236364	1.35704039382179	-1	0	1.56053485923636	ENSMUSG00000034552.8	Zswim2	protein_coding,lncRNA	chr2:83915079-83941228	2.25817155981846	1.82606656282101	0	0	0	0
ENSMUSG00000029553.10	0.680706353773245	2.91616582497994	2.47689071041207	1.17734941340823	0.239056071847724	NA	0.560534859236364	1.35704039382179	-1	0	1.56053485923636	ENSMUSG00000029553.10	Tfec	protein_coding,nonsense_mediated_decay,retained_intron	chr6:16833373-16898441	2.25817155981846	1.82606656282101	0	0	0	0
ENSMUSG00000071551.13	0.680706353773245	2.91616582497994	2.47689071041207	1.17734941340823	0.239056071847724	NA	0.560534859236364	1.35704039382179	-1	0	1.56053485923636	ENSMUSG00000071551.13	Akr1c19	protein_coding	chr13:4228700-4252843	2.25817155981846	1.82606656282101	0	0	0	0
ENSMUSG00000115649.1	0.680706353773245	2.91616582497994	2.47689071041207	1.17734941340823	0.239056071847724	NA	0.560534859236364	1.35704039382179	-1	0	1.56053485923636	ENSMUSG00000115649.1	Gm18813	processed_pseudogene	chr14:34260332-34261683	2.25817155981846	1.82606656282101	0	0	0	0
ENSMUSG00000118310.1	0.680706353773245	2.91616582497994	2.47689071041207	1.17734941340823	0.239056071847724	NA	0.560534859236364	1.35704039382179	-1	0	1.56053485923636	ENSMUSG00000118310.1	Gm50268	TEC	chr19:10439897-10442652	2.25817155981846	1.82606656282101	0	0	0	0
ENSMUSG00000069516.8	30.4498301305389	2.91536563942296	1.37545019313191	2.11957194377547	0.0340421606077302	0.0829032076689285	4.7342033034076	2.07053527221962	2.48345661040068	1.38313155338359	2.25074669300692	ENSMUSG00000069516.8	Lyz2	protein_coding	chr10:117277331-117282321	11.2908577990923	10.956399376926	139.078347724875	4.04258648103986	1.91983242931798	15.4109569719829
ENSMUSG00000049539.3	80.5226560997431	2.91288358707026	0.262448451822924	11.0988789106503	1.27027225889392e-28	4.86873054343996e-27	7.15675773416925	0.0111988221282971	4.266054876214	0.190455846543647	2.89070285795526	ENSMUSG00000049539.3	Hist1h1a	protein_coding	chr13:23763666-23764406	141.135722488654	143.346225181449	142.10179006672	16.1703459241594	21.1181567224978	19.2636962149787
ENSMUSG00000045174.10	0.676291214869411	2.90972433188981	2.34203956305555	1.24238906028284	0.214093049952455	NA	0.844592248908543	0.433495942673832	-1	0	1.84459224890854	ENSMUSG00000045174.10	Amer3	protein_coding	chr1:34579657-34590944	1.12908577990923	0.913033281410503	2.01562822789673	0	0	0
ENSMUSG00000071089.3	0.676291214869411	2.90972433188981	2.34203956305555	1.24238906028284	0.214093049952455	NA	0.844592248908543	0.433495942673832	-1	0	1.84459224890854	ENSMUSG00000071089.3	Trim75	protein_coding	chr8:64980884-64987831	1.12908577990923	0.913033281410503	2.01562822789673	0	0	0
ENSMUSG00000113031.1	0.676291214869411	2.90972433188981	2.34203956305555	1.24238906028284	0.214093049952455	NA	0.844592248908543	0.433495942673832	-1	0	1.84459224890854	ENSMUSG00000113031.1	Gm34552	lncRNA	chr12:74314201-74317162	1.12908577990923	0.913033281410503	2.01562822789673	0	0	0
ENSMUSG00000115142.1	0.676291214869411	2.90972433188981	2.34203956305555	1.24238906028284	0.214093049952455	NA	0.844592248908543	0.433495942673832	-1	0	1.84459224890854	ENSMUSG00000115142.1	Gm33251	lncRNA	chr15:40045191-40128982	1.12908577990923	0.913033281410503	2.01562822789673	0	0	0
ENSMUSG00000117172.1	0.676291214869411	2.90972433188981	2.34203956305555	1.24238906028284	0.214093049952455	NA	0.844592248908543	0.433495942673832	-1	0	1.84459224890854	ENSMUSG00000117172.1	A230051N06Rik	lncRNA	chr17:56241716-56242805	1.12908577990923	0.913033281410503	2.01562822789673	0	0	0
ENSMUSG00000082616.1	0.676291214869411	2.90972433188981	2.34203956305555	1.24238906028284	0.214093049952455	NA	0.844592248908543	0.433495942673832	-1	0	1.84459224890854	ENSMUSG00000082616.1	Gm6025	processed_pseudogene	chrX:53762815-53763015	1.12908577990923	0.913033281410503	2.01562822789673	0	0	0
ENSMUSG00000093993.7	0.676291214869411	2.90972433188981	2.34203956305555	1.24238906028284	0.214093049952455	NA	0.844592248908543	0.433495942673832	-1	0	1.84459224890854	ENSMUSG00000093993.7	Gm20736	protein_coding	chrY:65377690-65403917	1.12908577990923	0.913033281410503	2.01562822789673	0	0	0
ENSMUSG00000060284.7	20.7642828476278	2.90821871071675	0.513351007613871	5.66516607074479	1.46882208262875e-08	1.23637144624961e-07	5.21501099521372	0.0470492796706168	2.41329375679431	0.231280742014333	2.80171723841941	ENSMUSG00000060284.7	Sp7	protein_coding,lncRNA	chr15:102356606-102367182	37.2598307370046	37.4343645378306	35.2734939881928	4.04258648103986	5.75949728795394	4.81592405374467
ENSMUSG00000046093.9	19.2664216555054	2.89809355689868	0.53585289374827	5.40837530357749	6.35990439457776e-08	4.9529488651137e-07	5.10684975114445	0.0638941277777676	2.26549708611839	0.549994951440713	2.84135266502606	ENSMUSG00000046093.9	Hpcal4	protein_coding,lncRNA	chr4:123183227-123194701	35.0016591771862	34.6952646935991	32.2500516463477	4.04258648103986	6.71941350261294	2.8895544322468
ENSMUSG00000046719.7	34.2408505921545	2.89369526950465	0.407448870497367	7.10198378013014	1.22978667167584e-12	1.60801012460531e-11	5.90713368877141	0.298859511173876	3.10331407617091	0.157770833923194	2.8038196126005	ENSMUSG00000046719.7	Nxph3	protein_coding	chr11:95509845-95514570	47.4216027561877	62.0862631359142	71.554802090334	7.07452634181976	8.63924593193092	8.6686632967404
ENSMUSG00000102222.1	1.45342117251974	2.8918813371759	1.81475599019851	1.59353728699337	0.111039710466992	NA	1.45853032253491	0.825702814656513	-0.468277928039759	0.920969644140933	1.92680825057467	ENSMUSG00000102222.1	Pcdhga10	protein_coding	chr18:37746993-37841873	1.12908577990923	4.56516640705252	2.01562822789673	1.01064662025997	0	0
ENSMUSG00000064272.3	5.45175552835672	2.88953871974551	1.00033731235061	2.88856437130755	0.00387004808196342	0.0126404367666537	3.30507929379869	0.383066829353164	0.806395121851721	0.406396216953778	2.49868417194697	ENSMUSG00000064272.3	Gpbar1	protein_coding	chr1:74278550-74279624	6.77451467945539	10.956399376926	11.085955253432	1.01064662025997	1.91983242931798	0.963184810748933
ENSMUSG00000085352.1	1.44900603361591	2.88698920682984	1.8884247605864	1.52878169524391	0.126318571674516	NA	1.07792128185603	1.80063608847089	-0.468277928039759	0.920969644140933	1.54619920989578	ENSMUSG00000085352.1	Gm4128	lncRNA	chr5:14056438-14074157	0	3.65213312564201	4.03125645579346	1.01064662025997	0	0
ENSMUSG00000045339.7	0.660494409446434	2.88271261592027	2.35748595188053	1.22279100480781	0.221408643804689	NA	0.838137844820895	0.333577567895287	-1	0	1.8381378448209	ENSMUSG00000045339.7	A930104D05Rik	lncRNA	chr2:118270233-118276169	1.12908577990923	1.82606656282101	1.00781411394837	0	0	0
ENSMUSG00000105327.1	0.660494409446434	2.88271261592027	2.35748595188053	1.22279100480781	0.221408643804689	NA	0.838137844820895	0.333577567895287	-1	0	1.8381378448209	ENSMUSG00000105327.1	Gm9409	processed_pseudogene	chr3:136948605-136948920	1.12908577990923	1.82606656282101	1.00781411394837	0	0	0
ENSMUSG00000038204.13	0.660494409446434	2.88271261592027	2.35748595188053	1.22279100480781	0.221408643804689	NA	0.838137844820895	0.333577567895287	-1	0	1.8381378448209	ENSMUSG00000038204.13	Asb10	protein_coding	chr5:24532697-24540978	1.12908577990923	1.82606656282101	1.00781411394837	0	0	0
ENSMUSG00000104818.1	0.660494409446434	2.88271261592027	2.35748595188053	1.22279100480781	0.221408643804689	NA	0.838137844820895	0.333577567895287	-1	0	1.8381378448209	ENSMUSG00000104818.1	Gm43661	lncRNA	chr5:124035201-124052352	1.12908577990923	1.82606656282101	1.00781411394837	0	0	0
ENSMUSG00000107720.1	0.660494409446434	2.88271261592027	2.35748595188053	1.22279100480781	0.221408643804689	NA	0.838137844820895	0.333577567895287	-1	0	1.8381378448209	ENSMUSG00000107720.1	Gm43946	TEC	chr6:101347945-101348830	1.12908577990923	1.82606656282101	1.00781411394837	0	0	0
ENSMUSG00000109594.1	0.660494409446434	2.88271261592027	2.35748595188053	1.22279100480781	0.221408643804689	NA	0.838137844820895	0.333577567895287	-1	0	1.8381378448209	ENSMUSG00000109594.1	1700047O18Rik	TEC	chr7:12780860-12781602	1.12908577990923	1.82606656282101	1.00781411394837	0	0	0
ENSMUSG00000110922.1	0.660494409446434	2.88271261592027	2.35748595188053	1.22279100480781	0.221408643804689	NA	0.838137844820895	0.333577567895287	-1	0	1.8381378448209	ENSMUSG00000110922.1	Gm35177	lncRNA	chr9:40547360-40561393	1.12908577990923	1.82606656282101	1.00781411394837	0	0	0
ENSMUSG00000086269.2	0.660494409446434	2.88271261592027	2.35748595188053	1.22279100480781	0.221408643804689	NA	0.838137844820895	0.333577567895287	-1	0	1.8381378448209	ENSMUSG00000086269.2	Tmcc3os	lncRNA	chr10:94567828-94612084	1.12908577990923	1.82606656282101	1.00781411394837	0	0	0
ENSMUSG00000084223.1	0.660494409446434	2.88271261592027	2.35748595188053	1.22279100480781	0.221408643804689	NA	0.838137844820895	0.333577567895287	-1	0	1.8381378448209	ENSMUSG00000084223.1	Gm12244	processed_pseudogene	chr11:57880896-57881186	1.12908577990923	1.82606656282101	1.00781411394837	0	0	0
ENSMUSG00000021565.16	0.660494409446434	2.88271261592027	2.35748595188053	1.22279100480781	0.221408643804689	NA	0.838137844820895	0.333577567895287	-1	0	1.8381378448209	ENSMUSG00000021565.16	Slc6a19	protein_coding,lncRNA,retained_intron,nonsense_mediated_decay	chr13:73679745-73704865	1.12908577990923	1.82606656282101	1.00781411394837	0	0	0
ENSMUSG00000114994.1	0.660494409446434	2.88271261592027	2.35748595188053	1.22279100480781	0.221408643804689	NA	0.838137844820895	0.333577567895287	-1	0	1.8381378448209	ENSMUSG00000114994.1	Gm49097	lncRNA	chr15:38933071-38938622	1.12908577990923	1.82606656282101	1.00781411394837	0	0	0
ENSMUSG00000082772.3	0.660494409446434	2.88271261592027	2.35748595188053	1.22279100480781	0.221408643804689	NA	0.838137844820895	0.333577567895287	-1	0	1.8381378448209	ENSMUSG00000082772.3	Gm381	processed_pseudogene	chrX:126905581-126907617	1.12908577990923	1.82606656282101	1.00781411394837	0	0	0
ENSMUSG00000095217.1	1.4291692994966	2.87724467149879	1.85156843796011	1.55394994455008	0.120196356948985	NA	1.29207741355901	1.11651879607617	-0.484704808509308	0.892517452557813	1.77678222206832	ENSMUSG00000095217.1	Hist1h2bn	protein_coding	chr13:21754123-21754503	1.12908577990923	5.47819968846302	1.00781411394837	0	0.959916214658991	0
ENSMUSG00000000125.5	127.809541928722	2.87564832607386	0.209160579155545	13.7485196191552	5.19823137658724e-43	3.96963037898776e-41	7.81580517050354	0.0525652993892674	4.95244905890627	0.221158971345075	2.86335611159728	ENSMUSG00000000125.5	Wnt3	protein_coding	chr11:103774150-103817957	228.075327541665	230.997420196857	215.67222038495	35.3726317090988	25.9177377957927	30.8219139439659
ENSMUSG00000070637.2	0.6560792705426	2.87538425340294	2.52638657314601	1.13814104459174	0.255061591676349	NA	0.438593683963602	1.40945740088765	-1	0	1.4385936839636	ENSMUSG00000070637.2	Srarp	protein_coding	chr4:141432672-141436105	0	0.913033281410503	3.0234423418451	0	0	0
ENSMUSG00000107291.1	0.6560792705426	2.87538425340294	2.52638657314601	1.13814104459174	0.255061591676349	NA	0.438593683963602	1.40945740088765	-1	0	1.4385936839636	ENSMUSG00000107291.1	3110031N09Rik	TEC	chr5:69556557-69556882	0	0.913033281410503	3.0234423418451	0	0	0
ENSMUSG00000116700.1	0.6560792705426	2.87538425340294	2.52638657314601	1.13814104459174	0.255061591676349	NA	0.438593683963602	1.40945740088765	-1	0	1.4385936839636	ENSMUSG00000116700.1	Gm18694	processed_pseudogene	chr16:49369052-49370277	0	0.913033281410503	3.0234423418451	0	0	0
ENSMUSG00000024761.3	0.6560792705426	2.87538425340294	2.52638657314601	1.13814104459174	0.255061591676349	NA	0.438593683963602	1.40945740088765	-1	0	1.4385936839636	ENSMUSG00000024761.3	Gm16437	processed_pseudogene	chr19:7668287-7668790	0	0.913033281410503	3.0234423418451	0	0	0
ENSMUSG00000057240.14	0.6560792705426	2.87538425340294	2.52638657314601	1.13814104459174	0.255061591676349	NA	0.438593683963602	1.40945740088765	-1	0	1.4385936839636	ENSMUSG00000057240.14	Ms4a13	protein_coding	chr19:11169418-11196737	0	0.913033281410503	3.0234423418451	0	0	0
ENSMUSG00000005640.11	17.5294913819513	2.87370619692549	0.565934136095206	5.07781032039045	3.81809579847174e-07	2.6644418351809e-06	4.94966307764719	0.308755348155982	2.13020068912472	0.700159382782244	2.81946238852247	ENSMUSG00000005640.11	Insrr	lncRNA,protein_coding,retained_intron	chr3:87796951-87816101	23.7108013780939	35.6082979750096	33.2578657602961	2.02129324051993	4.79958107329495	5.7791088644936
ENSMUSG00000116891.1	1.43320922819293	2.87280531165645	1.89709237561963	1.51432020315728	0.12994464690673	NA	1.05253175758997	1.79672215473236	-0.468277928039759	0.920969644140933	1.52080968562973	ENSMUSG00000116891.1	Gm32679	lncRNA	chr16:29829456-29834728	0	4.56516640705252	3.0234423418451	1.01064662025997	0	0
ENSMUSG00000028435.8	9.46861305885493	2.86527274938413	0.762497183686701	3.75774863263157	0.000171448980341878	0.00076248479211388	4.06428734855756	0.401131978168363	1.4567222354554	0.26525500547585	2.60756511310216	ENSMUSG00000028435.8	Aqp3	protein_coding,retained_intron	chr4:41092722-41098183	21.4526298182754	16.4345990653891	12.0937693673804	2.02129324051993	1.91983242931798	2.8895544322468
ENSMUSG00000113220.1	20.1159443228628	2.85598000863827	0.528660922384634	5.40229074575019	6.57951904526105e-08	5.11389553038015e-07	5.14874887472006	0.264853905148231	2.32553074699374	0.647236434445412	2.82321812772631	ENSMUSG00000113220.1	Gm35208	lncRNA	chr12:12987317-12994199	39.5180022968231	38.3473978192411	28.2187951905542	4.04258648103986	7.67932971727193	2.8895544322468
ENSMUSG00000073173.2	6.66640421389152	2.85578383748778	0.92383204518572	3.09123704072603	0.00199324443060185	0.00704050670844311	3.59248592307025	0.297049623692294	0.555936390166148	1.56098606625064	3.0365495329041	ENSMUSG00000073173.2	Gm10477	unprocessed_pseudogene	chrX:56523582-56525432	12.4199435790015	13.6954992211576	9.07032702553529	0	0.959916214658991	3.85273924299573
ENSMUSG00000079962.2	0.644697604023457	2.85325582427496	2.54012770927877	1.12327258737912	0.261321742412997	NA	0.466551836920396	1.36340156795594	-1	0	1.4665518369204	ENSMUSG00000079962.2	Gm12643	processed_pseudogene	chr4:91037900-91038273	1.12908577990923	2.73909984423151	0	0	0	0
ENSMUSG00000081084.1	0.644697604023457	2.85325582427496	2.54012770927877	1.12327258737912	0.261321742412997	NA	0.466551836920396	1.36340156795594	-1	0	1.4665518369204	ENSMUSG00000081084.1	Gm5638	processed_pseudogene	chrX:68629428-68630685	1.12908577990923	2.73909984423151	0	0	0	0
ENSMUSG00000083114.1	0.644697604023457	2.85325582427496	2.54012770927877	1.12327258737912	0.261321742412997	NA	0.466551836920396	1.36340156795594	-1	0	1.4665518369204	ENSMUSG00000083114.1	Gm14790	processed_pseudogene	chrX:93981069-93982469	1.12908577990923	2.73909984423151	0	0	0	0
ENSMUSG00000099878.1	0.640282465119623	2.8469259452459	2.52397800315797	1.12795196379836	0.259340206513579	NA	0.516270370305704	1.31434417703924	-1	0	1.5162703703057	ENSMUSG00000099878.1	Gm28178	lncRNA	chr1:52570014-52580291	0	1.82606656282101	2.01562822789673	0	0	0
ENSMUSG00000086161.1	0.640282465119623	2.8469259452459	2.52397800315797	1.12795196379836	0.259340206513579	NA	0.516270370305704	1.31434417703924	-1	0	1.5162703703057	ENSMUSG00000086161.1	Gm15389	lncRNA	chr1:107687008-107693514	0	1.82606656282101	2.01562822789673	0	0	0
ENSMUSG00000099252.1	0.640282465119623	2.8469259452459	2.52397800315797	1.12795196379836	0.259340206513579	NA	0.516270370305704	1.31434417703924	-1	0	1.5162703703057	ENSMUSG00000099252.1	Gm27265	misc_RNA	chr4:43905078-43905154	0	1.82606656282101	2.01562822789673	0	0	0
ENSMUSG00000105609.1	0.640282465119623	2.8469259452459	2.52397800315797	1.12795196379836	0.259340206513579	NA	0.516270370305704	1.31434417703924	-1	0	1.5162703703057	ENSMUSG00000105609.1	Gm42501	TEC	chr5:143314839-143315864	0	1.82606656282101	2.01562822789673	0	0	0
ENSMUSG00000110060.1	0.640282465119623	2.8469259452459	2.52397800315797	1.12795196379836	0.259340206513579	NA	0.516270370305704	1.31434417703924	-1	0	1.5162703703057	ENSMUSG00000110060.1	Gm9860	TEC	chr7:46204549-46208201	0	1.82606656282101	2.01562822789673	0	0	0
ENSMUSG00000110058.1	0.640282465119623	2.8469259452459	2.52397800315797	1.12795196379836	0.259340206513579	NA	0.516270370305704	1.31434417703924	-1	0	1.5162703703057	ENSMUSG00000110058.1	Gm5907	lncRNA	chr8:13986090-14003561	0	1.82606656282101	2.01562822789673	0	0	0
ENSMUSG00000113857.1	0.640282465119623	2.8469259452459	2.52397800315797	1.12795196379836	0.259340206513579	NA	0.516270370305704	1.31434417703924	-1	0	1.5162703703057	ENSMUSG00000113857.1	Gm46338	unprocessed_pseudogene	chr12:18905926-18911358	0	1.82606656282101	2.01562822789673	0	0	0
ENSMUSG00000114597.1	0.640282465119623	2.8469259452459	2.52397800315797	1.12795196379836	0.259340206513579	NA	0.516270370305704	1.31434417703924	-1	0	1.5162703703057	ENSMUSG00000114597.1	Gm47067	lncRNA	chr13:40737568-40739021	0	1.82606656282101	2.01562822789673	0	0	0
ENSMUSG00000102207.1	0.640282465119623	2.8469259452459	2.52397800315797	1.12795196379836	0.259340206513579	NA	0.516270370305704	1.31434417703924	-1	0	1.5162703703057	ENSMUSG00000102207.1	Gm10344	TEC	chrX:134745495-134746913	0	1.82606656282101	2.01562822789673	0	0	0
ENSMUSG00000005107.13	3.99486299090301	2.84584236650066	1.16612592091322	2.44042458491276	0.0146700086235552	0.0405383122173201	2.89918028388906	0.208918954378057	0.290024453941971	1.16774751201937	2.60915582994709	ENSMUSG00000005107.13	Slc2a9	protein_coding,nonsense_mediated_decay,lncRNA,retained_intron	chr5:38349273-38503143	6.77451467945539	8.21729953269453	6.0468846836902	1.01064662025997	1.91983242931798	0
ENSMUSG00000035283.5	47.8672995427815	2.83583650755806	0.339237032254734	8.35945441660573	6.30089653866242e-17	1.18047766868e-15	6.3960600248502	0.135511120660167	3.58920784910389	0.354265733939481	2.80685217574631	ENSMUSG00000035283.5	Adrb1	protein_coding,lncRNA	chr19:56722199-56733113	91.4559481726477	75.7817623570718	84.6563855716627	14.1490526836395	8.63924593193092	12.5214025397361
ENSMUSG00000017204.4	6.66513282520889	2.83212405507774	0.932063892776663	3.03855140943257	0.00237718540788762	0.00820897381912226	3.54812467842089	0.492825817083171	0.577541994749704	1.59194739684872	2.97058268367119	ENSMUSG00000017204.4	Gsdma	protein_coding	chr11:98664351-98677708	7.90360045936462	10.956399376926	16.1250258231739	4.04258648103986	0	0.963184810748933
ENSMUSG00000047692.6	1.42157685094233	2.82425107486209	1.86355441144361	1.51551844020174	0.129641164064722	NA	1.23692257659549	1.19827453494717	-0.48362933209025	0.894380232357963	1.72055190868574	ENSMUSG00000047692.6	4930533K18Rik	lncRNA	chr10:70868644-70934324	5.64542889954616	0.913033281410503	1.00781411394837	0	0	0.963184810748933
ENSMUSG00000043953.12	1.4294871525275	2.82416438255145	1.86128155072471	1.51732250365444	0.129185279252382	NA	1.23692257659549	1.19827453494717	-0.468277928039759	0.920969644140933	1.70520050463525	ENSMUSG00000043953.12	Ccrl2	protein_coding	chr9:111054486-111057519	5.64542889954616	0.913033281410503	1.00781411394837	1.01064662025997	0	0
ENSMUSG00000050103.18	1.42507201362366	2.82275035687467	1.91316579043199	1.47543426241031	0.140095829615011	NA	1.04787387938134	1.79172443716065	-0.468277928039759	0.920969644140933	1.5161518074211	ENSMUSG00000050103.18	Agmo	protein_coding,lncRNA,retained_intron,nonsense_mediated_decay	chr12:37241641-37582202	4.51634311963693	0	3.0234423418451	1.01064662025997	0	0
ENSMUSG00000103391.1	0.624485659696646	2.81733440804502	2.56489459044909	1.09842112753325	0.272020640938109	NA	0.42935050698427	1.35517840403769	-1	0	1.42935050698427	ENSMUSG00000103391.1	Gm38302	TEC	chr1:160604115-160606190	0	2.73909984423151	1.00781411394837	0	0	0
ENSMUSG00000005232.11	0.624485659696646	2.81733440804502	2.56489459044909	1.09842112753325	0.272020640938109	NA	0.42935050698427	1.35517840403769	-1	0	1.42935050698427	ENSMUSG00000005232.11	G6pc2	protein_coding,lncRNA	chr2:69211073-69227841	0	2.73909984423151	1.00781411394837	0	0	0
ENSMUSG00000039092.9	0.624485659696646	2.81733440804502	2.56489459044909	1.09842112753325	0.272020640938109	NA	0.42935050698427	1.35517840403769	-1	0	1.42935050698427	ENSMUSG00000039092.9	Sptlc3	protein_coding	chr2:139493913-139637674	0	2.73909984423151	1.00781411394837	0	0	0
ENSMUSG00000055048.7	0.624485659696646	2.81733440804502	2.56489459044909	1.09842112753325	0.272020640938109	NA	0.42935050698427	1.35517840403769	-1	0	1.42935050698427	ENSMUSG00000055048.7	Gm9962	lncRNA	chr7:57387272-57409941	0	2.73909984423151	1.00781411394837	0	0	0
ENSMUSG00000056605.7	0.624485659696646	2.81733440804502	2.56489459044909	1.09842112753325	0.272020640938109	NA	0.42935050698427	1.35517840403769	-1	0	1.42935050698427	ENSMUSG00000056605.7	Krt72	lncRNA,protein_coding	chr15:101776172-101786460	0	2.73909984423151	1.00781411394837	0	0	0
ENSMUSG00000045498.1	0.624485659696646	2.81733440804502	2.56489459044909	1.09842112753325	0.272020640938109	NA	0.42935050698427	1.35517840403769	-1	0	1.42935050698427	ENSMUSG00000045498.1	Pcdhb3	protein_coding	chr18:37300799-37304585	0	2.73909984423151	1.00781411394837	0	0	0
ENSMUSG00000082884.1	1.40136490661552	2.80579754898687	1.83971177453658	1.52512887498024	0.127226956394691	NA	1.38545006925563	0.915139635502313	-0.48362933209025	0.894380232357963	1.86907940134588	ENSMUSG00000082884.1	Gm13339	unprocessed_pseudogene	chr2:22590024-22590533	4.51634311963693	0.913033281410503	2.01562822789673	0	0	0.963184810748933
ENSMUSG00000000197.8	1.40927520820069	2.80572661406948	1.83743055047476	1.52698376183227	0.126765049256471	NA	1.38545006925563	0.915139635502313	-0.468277928039759	0.920969644140933	1.85372799729539	ENSMUSG00000000197.8	Nalcn	lncRNA,retained_intron,protein_coding	chr14:123276634-123627144	4.51634311963693	0.913033281410503	2.01562822789673	1.01064662025997	0	0
ENSMUSG00000097666.2	1.39640500169669	2.80476472752761	1.92108872682652	1.45998708355384	0.144293623831922	NA	1.04622125464394	1.77552635596668	-0.484704808509308	0.892517452557813	1.53092606315324	ENSMUSG00000097666.2	A330094K24Rik	lncRNA	chr18:77729496-77732739	3.38725733972769	0	4.03125645579346	0	0.959916214658991	0
ENSMUSG00000053024.14	23.4861831419686	2.80096144981973	0.487448260665109	5.74617180087565	9.12865579277741e-09	7.83503944197186e-08	5.34616768551217	0.377654228364479	2.65917432171949	0.255670480607863	2.68699336379268	ENSMUSG00000053024.14	Cntn2	protein_coding,retained_intron,nonsense_mediated_decay	chr1:132509427-132543256	50.8088600959154	30.1300982865466	42.3281927858314	7.07452634181976	5.75949728795394	4.81592405374467
ENSMUSG00000046323.8	135.709600292085	2.79293305437532	0.200880320461055	13.9034677362375	6.03453637255955e-44	4.77156017742071e-42	7.89075658364236	0.0996143352841457	5.11497944309461	0.102979189213153	2.77577714054775	ENSMUSG00000046323.8	Dppa3	protein_coding	chr6:122626410-122630272	251.786128919759	240.127753010962	219.703476840744	34.3619850888388	31.6772350837467	36.6010228084595
ENSMUSG00000026582.6	1.39347840277771	2.79130972384776	1.84079919464026	1.51635753208446	0.129428971346159	NA	1.37899566516798	0.878241742765066	-0.468277928039759	0.920969644140933	1.84727359320774	ENSMUSG00000026582.6	Sele	protein_coding	chr1:164048234-164057677	4.51634311963693	1.82606656282101	1.00781411394837	1.01064662025997	0	0
ENSMUSG00000090363.8	1.38906326387388	2.78807562293508	1.83409143660036	1.52013992721269	0.128475811572912	NA	1.4248445567876	0.805108494558771	-0.468277928039759	0.920969644140933	1.89312248482736	ENSMUSG00000090363.8	Gm3512	protein_coding	chr14:7153511-7174533	3.38725733972769	0.913033281410503	3.0234423418451	1.01064662025997	0	0
ENSMUSG00000092490.7	1.38464812497004	2.78664462681518	1.93630484060158	1.43915594713352	0.150106343600064	NA	0.977785371717787	1.78513329761756	-0.468277928039759	0.920969644140933	1.44606329975755	ENSMUSG00000092490.7	Gm20482	lncRNA,transcribed_unprocessed_pseudogene	chr7:8855847-8862851	2.25817155981846	0	5.03907056974183	1.01064662025997	0	0
ENSMUSG00000099433.1	0.608688854273669	2.78283599405126	2.79993210674207	0.993894097414132	0.320274428315659	NA	0.0179509000360905	1.76314267847298	-1	0	1.01795090003609	ENSMUSG00000099433.1	Gm28344	processed_pseudogene	chr1:19062857-19063135	0	3.65213312564201	0	0	0	0
ENSMUSG00000098977.1	0.608688854273669	2.78283599405126	2.79993210674207	0.993894097414132	0.320274428315659	NA	0.0179509000360905	1.76314267847298	-1	0	1.01795090003609	ENSMUSG00000098977.1	Gm27196	lncRNA	chr2:26206702-26209283	0	3.65213312564201	0	0	0	0
ENSMUSG00000105459.1	0.608688854273669	2.78283599405126	2.79993210674207	0.993894097414132	0.320274428315659	NA	0.0179509000360905	1.76314267847298	-1	0	1.01795090003609	ENSMUSG00000105459.1	4930449I04Rik	TEC	chr5:45857642-45858764	0	3.65213312564201	0	0	0	0
ENSMUSG00000029727.7	0.608688854273669	2.78283599405126	2.79993210674207	0.993894097414132	0.320274428315659	NA	0.0179509000360905	1.76314267847298	-1	0	1.01795090003609	ENSMUSG00000029727.7	Cyp3a13	protein_coding	chr5:137892932-137921619	0	3.65213312564201	0	0	0	0
ENSMUSG00000020992.5	0.608688854273669	2.78283599405126	2.79993210674207	0.993894097414132	0.320274428315659	NA	0.0179509000360905	1.76314267847298	-1	0	1.01795090003609	ENSMUSG00000020992.5	4930512B01Rik	lncRNA,retained_intron	chr12:69790288-69840479	0	3.65213312564201	0	0	0	0
ENSMUSG00000117836.1	1.36481139085074	2.77337911556312	1.82372660086658	1.52072087682731	0.128329897428993	NA	1.5025212431297	0.399129101547044	-0.484704808509308	0.892517452557813	1.98722605163901	ENSMUSG00000117836.1	Vmn2r-ps98	unprocessed_pseudogene	chr13:65727793-65734016	3.38725733972769	1.82606656282101	2.01562822789673	0	0.959916214658991	0
ENSMUSG00000114774.1	1.3603962519469	2.77061262335783	1.84890763728592	1.49851326669022	0.133999948386223	NA	1.38080626255151	0.843618719570904	-0.484704808509308	0.892517452557813	1.86551107106082	ENSMUSG00000114774.1	Gm35281	lncRNA	chr14:29786828-29852408	2.25817155981846	0.913033281410503	4.03125645579346	0	0.959916214658991	0
ENSMUSG00000115665.1	1.36094101796189	2.77061087063083	1.84874246322452	1.49864620180705	0.133965440109369	NA	1.38080626255151	0.843618719570904	-0.48362933209025	0.894380232357963	1.86443559464176	ENSMUSG00000115665.1	4933425B07Rik	lncRNA	chr14:46602806-46637423	2.25817155981846	0.913033281410503	4.03125645579346	0	0	0.963184810748933
ENSMUSG00000039860.19	16.4728654540486	2.76693945164781	0.577577661157956	4.7905929154194	1.66289196370869e-06	1.05255348878428e-05	4.86644482617723	0.140770493676808	1.95249707192048	1.19687645605209	2.91394775425675	ENSMUSG00000039860.19	Srrm3	protein_coding,nonsense_mediated_decay,retained_intron	chr5:135806890-135874772	30.4853160575492	25.5649318794941	30.234423418451	1.01064662025997	4.79958107329495	6.74229367524253
ENSMUSG00000096141.2	1.34955935144275	2.75897560010368	1.84345250599058	1.49663503189692	0.134488249542348	NA	1.41560137980827	0.724904341244037	-0.48362933209025	0.894380232357963	1.89923071189852	ENSMUSG00000096141.2	Dnah7a	protein_coding,lncRNA	chr1:53397006-53706784	3.38725733972769	2.73909984423151	1.00781411394837	0	0	0.963184810748933
ENSMUSG00000044609.6	1.35746965302792	2.75895975499878	1.84104341067198	1.49858484542293	0.13398136659729	NA	1.41560137980827	0.724904341244037	-0.468277928039759	0.920969644140933	1.88387930784803	ENSMUSG00000044609.6	Gm9294	processed_pseudogene	chr7:42953600-42954388	3.38725733972769	2.73909984423151	1.00781411394837	1.01064662025997	0	0
ENSMUSG00000022996.15	1.34459944652393	2.75581267546035	1.82829266709064	1.50731484355055	0.131729974617222	NA	1.49953006116299	0.30114840594149	-0.484704808509308	0.892517452557813	1.98423486967229	ENSMUSG00000022996.15	Wnt10b	protein_coding	chr15:98770712-98778150	2.25817155981846	1.82606656282101	3.0234423418451	0	0.959916214658991	0
ENSMUSG00000110593.1	1.34514421253892	2.75581208569372	1.82812779617309	1.50745045913234	0.131695233229761	NA	1.49953006116299	0.30114840594149	-0.48362933209025	0.894380232357963	1.98315939325324	ENSMUSG00000110593.1	Gm45822	lncRNA	chr8:75024097-75033941	2.25817155981846	1.82606656282101	3.0234423418451	0	0	0.963184810748933
ENSMUSG00000088217.1	1.34514421253892	2.75581208569372	1.82812779617309	1.50745045913234	0.131695233229761	NA	1.49953006116299	0.30114840594149	-0.48362933209025	0.894380232357963	1.98315939325324	ENSMUSG00000088217.1	Gm22079	snRNA	chr12:108862564-108862669	2.25817155981846	1.82606656282101	3.0234423418451	0	0	0.963184810748933
ENSMUSG00000081263.1	1.35305451412409	2.75580353504259	1.82574614902688	1.50941221292535	0.13119347396691	NA	1.49953006116299	0.30114840594149	-0.468277928039759	0.920969644140933	1.96780798920274	ENSMUSG00000081263.1	Gm14859	processed_pseudogene	chrX:102208402-102208758	2.25817155981846	1.82606656282101	3.0234423418451	1.01064662025997	0	0
ENSMUSG00000113002.1	1.34018430762009	2.75276456860602	1.88235475279902	1.4624047696178	0.143630323189083	NA	1.2241673121678	1.08348633213708	-0.484704808509308	0.892517452557813	1.7088721206771	ENSMUSG00000113002.1	Gm48620	unprocessed_pseudogene	chr12:116162988-116163809	1.12908577990923	0.913033281410503	5.03907056974183	0	0.959916214658991	0
ENSMUSG00000032110.4	1.34863937522026	2.75276406902285	1.879697605332	1.46447176461484	0.143065092351929	NA	1.2241673121678	1.08348633213708	-0.468277928039759	0.920969644140933	1.69244524020756	ENSMUSG00000032110.4	Acrv1	retained_intron,protein_coding	chr9:36693220-36698843	1.12908577990923	0.913033281410503	5.03907056974183	1.01064662025997	0	0
ENSMUSG00000061524.8	7.48889128181094	2.74892130107174	0.85347675537065	3.22085081260114	0.00127810661380226	0.00471480576827231	3.72775856892192	0.372909036173036	0.839337198155129	1.59291411062439	2.88842137076679	ENSMUSG00000061524.8	Zic2	protein_coding,retained_intron	chr14:122475435-122479852	10.1617720191831	11.8694326583365	17.1328399371222	0	2.87974864397697	2.8895544322468
ENSMUSG00000048096.7	3.73962443300405	2.74601107061165	1.19139100230597	2.30487813429568	0.0211733995337073	0.0554067174247528	2.67487632150458	0.73391323771813	0.563387931360683	0.0275680428524654	2.11148839014389	ENSMUSG00000048096.7	Lmod1	protein_coding	chr1:135324807-135368065	4.51634311963693	10.956399376926	4.03125645579346	1.01064662025997	0.959916214658991	0.963184810748933
ENSMUSG00000074764.11	1.33725770870111	2.74116918008886	1.82931159024253	1.49847035065548	0.134011090314602	NA	1.4967412882713	0.184567089657235	-0.468277928039759	0.920969644140933	1.96501921631106	ENSMUSG00000074764.11	Sel1l2	protein_coding,lncRNA	chr2:140229855-140389706	2.25817155981846	2.73909984423151	2.01562822789673	1.01064662025997	0	0
ENSMUSG00000097025.2	1.32493226821211	2.73789495191999	1.85721769482891	1.4741917221353	0.140429978017724	NA	1.36728869946933	0.749180684671272	-0.48362933209025	0.894380232357963	1.85091803155958	ENSMUSG00000097025.2	Gm26558	lncRNA	chr2:70661149-70662109	1.12908577990923	1.82606656282101	4.03125645579346	0	0	0.963184810748933
ENSMUSG00000089992.3	1.32438750219712	2.7378937279097	1.85738986209972	1.4740544157028	0.14046694053671	NA	1.36728869946933	0.749180684671272	-0.484704808509308	0.892517452557813	1.85199350797864	ENSMUSG00000089992.3	G6pd2	protein_coding	chr5:61808816-61811163	1.12908577990923	1.82606656282101	4.03125645579346	0	0.959916214658991	0
ENSMUSG00000087021.3	1.32438750219712	2.7378937279097	1.85738986209972	1.4740544157028	0.14046694053671	NA	1.36728869946933	0.749180684671272	-0.484704808509308	0.892517452557813	1.85199350797864	ENSMUSG00000087021.3	Fthl17-ps3	unprocessed_pseudogene	chrX:9123467-9123979	1.12908577990923	1.82606656282101	4.03125645579346	0	0.959916214658991	0
ENSMUSG00000039903.17	12.4207160347864	2.73084105990379	0.649517881173413	4.2044124404555	2.61761244247522e-05	0.000135146859369337	4.46007643427371	0.163789669622566	1.83371262699032	0.539534853846084	2.62636380728338	ENSMUSG00000039903.17	Eva1c	protein_coding,lncRNA,nonsense_mediated_decay	chr16:90826719-90905109	21.4526298182754	19.1736989096206	24.1875387347608	2.02129324051993	4.79958107329495	2.8895544322468
ENSMUSG00000094634.8	6.21633313253395	2.72617800825781	0.912598980940147	2.98726830206334	0.00281482569574296	0.00956240853743261	3.48255456776566	0.255961826106766	1.05272769037995	0.43714918648186	2.42982687738572	ENSMUSG00000094634.8	Gm3468	protein_coding	chr14:6087295-6108665	10.1617720191831	9.13033281410504	13.1015834813288	2.02129324051993	1.91983242931798	0.963184810748933
ENSMUSG00000114077.1	1.31300583567797	2.72609319445089	1.86007519587503	1.46558225199517	0.142762129281581	NA	1.37000782590219	0.735189481840201	-0.484704808509308	0.892517452557813	1.8547126344115	ENSMUSG00000114077.1	Gm48776	transcribed_processed_pseudogene	chr13:17960852-17961416	2.25817155981846	3.65213312564201	1.00781411394837	0	0.959916214658991	0
ENSMUSG00000113585.1	1.3170457643743	2.72305954902553	1.85064299106508	1.47141267233739	0.14117954839825	NA	1.40554703884702	0.610527958814005	-0.468277928039759	0.920969644140933	1.87382496688678	ENSMUSG00000113585.1	Gm19605	lncRNA,retained_intron	chr12:110474511-110486208	1.12908577990923	2.73909984423151	3.0234423418451	1.01064662025997	0	0
ENSMUSG00000042499.13	1.30913546278913	2.72302193146783	1.85316790850711	1.46938759243973	0.141727690742586	NA	1.40554703884702	0.610527958814005	-0.48362933209025	0.894380232357963	1.88917637093727	ENSMUSG00000042499.13	Hoxd11	lncRNA,protein_coding	chr2:74679557-74687016	1.12908577990923	2.73909984423151	3.0234423418451	0	0	0.963184810748933
ENSMUSG00000086352.1	3.72265694062712	2.72149154722355	1.17456096838685	2.31702876263738	0.0205021650095871	0.0538537120131504	2.76716497566525	0.387672367593694	0.563387931360683	0.0275680428524654	2.20377704430456	ENSMUSG00000086352.1	4930401G09Rik	lncRNA	chr5:115358700-115360123	6.77451467945539	4.56516640705252	8.06251291158693	1.01064662025997	0.959916214658991	0.963184810748933
ENSMUSG00000094447.2	2.46208258106088	2.71694581285668	1.45248957193444	1.87054410947558	0.0614082976440435	NA	2.18683345175919	0.522650457369899	0.0470172634509336	0.907078281008659	2.13981618830826	ENSMUSG00000094447.2	9430069I07Rik	protein_coding	chr15:34349051-34357872	3.38725733972769	6.39123296987352	3.0234423418451	1.01064662025997	0.959916214658991	0
ENSMUSG00000004837.2	7.40488999260062	2.71518695612318	0.843423771744051	3.21924404680775	0.00128529046446988	0.00473908090479402	3.68252100262456	0.488146815857178	1.29595680261523	0.0331455161765469	2.38656420000933	ENSMUSG00000004837.2	Grap	lncRNA,protein_coding	chr11:61653265-61672784	11.2908577990923	9.13033281410504	18.1406540510706	2.02129324051993	1.91983242931798	1.92636962149787
ENSMUSG00000085896.2	1.29775379626999	2.7093664714627	1.96130772785262	1.38140814569119	0.167153502725961	NA	0.934773954357944	1.73197863279743	-0.48362933209025	0.894380232357963	1.41840328644819	ENSMUSG00000085896.2	5330429C05Rik	lncRNA	chr13:54913235-54914479	2.25817155981846	4.56516640705252	0	0	0	0.963184810748933
ENSMUSG00000063297.7	1.29279389135116	2.70778445443757	1.86517328222104	1.45176026283904	0.146568276492435	NA	1.36294466690765	0.675464724061702	-0.484704808509308	0.892517452557813	1.84764947541696	ENSMUSG00000063297.7	Luzp2	retained_intron,protein_coding	chr7:54835498-55268885	1.12908577990923	3.65213312564201	2.01562822789673	0	0.959916214658991	0
ENSMUSG00000042371.12	7.35804434234668	2.70684665397617	0.838791142583353	3.22708063611578	0.001250602113861	0.00462306144943573	3.71778973114552	0.216916716530872	1.21371504496436	0.616493977337407	2.50407468618115	ENSMUSG00000042371.12	Slc5a10	protein_coding,lncRNA	chr11:61672781-61720826	11.2908577990923	11.8694326583365	15.1172117092255	2.02129324051993	0.959916214658991	2.8895544322468
ENSMUSG00000099107.1	4.93732942390928	2.7040712234004	1.04656853957665	2.58374976998088	0.00977326730269228	0.0284266908772298	3.09501768875216	0.611453125305294	0.537654420633505	1.33193548912043	2.55736326811865	ENSMUSG00000099107.1	Gm27898	misc_RNA	chr11:96199751-96199830	12.4199435790015	8.21729953269453	5.03907056974183	2.02129324051993	0	1.92636962149787
ENSMUSG00000024619.8	3.62988273078574	2.69145142127017	1.20931254508038	2.22560448266191	0.0260406856782282	0.0660688644721495	2.66736099102185	0.65781260444622	0.290024453941971	1.16774751201937	2.37733653707988	ENSMUSG00000024619.8	Cdx1	protein_coding	chr18:61018862-61036199	3.38725733972769	6.39123296987352	9.07032702553529	1.01064662025997	1.91983242931798	0
ENSMUSG00000019772.5	3.63042749680073	2.69127091601688	1.19119821660317	2.25929730124287	0.0238648976824876	0.0613625150499399	2.66736099102185	0.65781260444622	0.563387931360683	0.0275680428524654	2.10397305966117	ENSMUSG00000019772.5	Vip	retained_intron,protein_coding	chr10:5639218-5647617	3.38725733972769	6.39123296987352	9.07032702553529	1.01064662025997	0.959916214658991	0.963184810748933
ENSMUSG00000109555.1	1.28103701462451	2.68683602514498	1.95262541443549	1.37601201197197	0.168817914411188	NA	0.956946101962712	1.69889818399579	-0.468277928039759	0.920969644140933	1.42522403000247	ENSMUSG00000109555.1	Gm44891	TEC	chr7:132311856-132314078	0	3.65213312564201	3.0234423418451	1.01064662025997	0	0
ENSMUSG00000020839.16	1.28103701462451	2.68683602514498	1.95262541443549	1.37601201197197	0.168817914411188	NA	0.956946101962712	1.69889818399579	-0.468277928039759	0.920969644140933	1.42522403000247	ENSMUSG00000020839.16	Tmigd1	protein_coding,lncRNA	chr11:76902159-76916587	0	3.65213312564201	3.0234423418451	1.01064662025997	0	0
ENSMUSG00000069301.5	10.8045364589256	2.67764699616046	0.687272753634845	3.89604706719266	9.77753959023045e-05	0.000454144553955107	4.25688350634648	0.154385241500307	1.73761439723199	0.392237347742648	2.51926910911448	ENSMUSG00000069301.5	Hist1h2ag	protein_coding	chr13:22042460-22042944	16.9362866986385	20.9997654724416	18.1406540510706	2.02129324051993	3.83966485863596	2.8895544322468
ENSMUSG00000091002.2	9.61627365414242	2.67583830575876	0.736161403633748	3.63485275450549	0.00027813944757085	0.00118100479175749	4.08363725068695	0.26526815994025	1.49133525580562	0.797274642453154	2.59230199488133	ENSMUSG00000091002.2	Tcerg1l	protein_coding,lncRNA,retained_intron	chr7:138208974-138397730	20.3235440383662	15.5215657839786	14.1093975952771	1.01064662025997	2.87974864397697	3.85273924299573
ENSMUSG00000103676.1	2.40506641023783	2.67527506570014	1.50255792042429	1.78048049218942	0.0749973591033992	NA	2.10235000095197	0.769619515253945	-0.24169761801827	1.31341825309286	2.34404761897024	ENSMUSG00000103676.1	Gm38204	lncRNA	chr1:170973373-170977746	5.64542889954616	1.82606656282101	5.03907056974183	0	1.91983242931798	0
ENSMUSG00000000942.10	15.6253272088087	2.66964908146697	0.571456851949034	4.6716546881217	2.98782958135515e-06	1.82338405688049e-05	4.78025558592398	0.0709344532162639	2.21352146819262	0.396684926258951	2.56673411773136	ENSMUSG00000000942.10	Hoxa4	protein_coding	chr6:52189671-52191753	28.2271444977308	25.5649318794941	27.2109810766059	5.05323310129983	2.87974864397697	4.81592405374467
ENSMUSG00000035910.15	22.8019663010609	2.66888352987026	0.480509738041375	5.554275633932	2.78765312919324e-08	2.27682901369325e-07	5.30589396533442	0.239732335532214	2.6919078614161	0.434301693952773	2.61398610391832	ENSMUSG00000035910.15	Dcdc2a	protein_coding,lncRNA	chr13:25056004-25210706	47.4216027561877	35.6082979750096	35.2734939881928	5.05323310129983	8.63924593193092	4.81592405374467
ENSMUSG00000067750.3	33.4552930398087	2.66692033699412	0.398339519237053	6.6950935275067	2.15533737665464e-11	2.50798353839697e-10	5.85465987323016	0.218270927481204	3.21884726124791	0.437364587809334	2.63581261198226	ENSMUSG00000067750.3	Khdc1a	protein_coding	chr1:21349641-21352200	48.5506885360969	59.3471632916827	65.5079174066438	8.08517296207972	6.71941350261294	12.5214025397361
ENSMUSG00000001076.7	14.3337011188555	2.65947564693707	0.61580988463851	4.31866345974329	1.56976937435723e-05	8.42974548518467e-05	4.62910000332679	0.345276119293377	1.8898463756699	1.17132226936899	2.73925362765689	ENSMUSG00000001076.7	C1ql4	protein_coding	chr15:99084086-99087817	19.1944582584569	23.7388653166731	31.2422375323993	6.06387972155979	4.79958107329495	0.963184810748933
ENSMUSG00000095493.2	7.14550909249729	2.65528047389537	0.912120481115366	2.91110717155306	0.00360150461696587	0.0118772772950973	3.44374554432381	1.06075930748492	0.839337198155129	1.59291411062439	2.60440834616868	ENSMUSG00000095493.2	A630023A22Rik	lncRNA,protein_coding	chr14:34051126-34102754	21.4526298182754	4.56516640705252	11.085955253432	0	2.87974864397697	2.8895544322468
ENSMUSG00000042808.8	7.11671758109427	2.65109648910242	0.853424529756894	3.10642171236583	0.00189366443524674	0.00671949761793207	3.63378160974878	0.44813560254388	1.2102938372752	0.583896709491012	2.42348777247358	ENSMUSG00000042808.8	Gpx2	protein_coding,lncRNA,retained_intron	chr12:76792333-76795554	13.5490293589108	8.21729953269453	15.1172117092255	1.01064662025997	2.87974864397697	1.92636962149787
ENSMUSG00000113796.1	2.41756140653432	2.64839029709347	1.53086865072932	1.72999185516782	0.083631730435895	NA	1.91426857180834	1.26091872607555	-0.221945359511534	1.34763016839076	2.13621393131987	ENSMUSG00000113796.1	Gm36426	lncRNA	chr13:70676716-70681966	4.51634311963693	0.913033281410503	7.05469879763856	2.02129324051993	0	0
ENSMUSG00000083072.2	2.33359367675324	2.63571636398902	1.46452626819411	1.79970576235488	0.0719071107479849	NA	2.16074974588328	0.271703356720408	0.0316658594004421	0.893450298869936	2.12908388648284	ENSMUSG00000083072.2	Gm13668	processed_pseudogene	chr2:73959669-73960669	3.38725733972769	3.65213312564201	5.03907056974183	0	0.959916214658991	0.963184810748933
ENSMUSG00000074874.10	1.26885987135892	2.63359256711019	2.01487222224244	1.30707671585206	0.191186658238171	NA	0.737324094558513	1.81410015508654	-0.484704808509308	0.892517452557813	1.22202890306782	ENSMUSG00000074874.10	Ctla2b	nonsense_mediated_decay,protein_coding	chr13:60895350-60897447	5.64542889954616	0	1.00781411394837	0	0.959916214658991	0
ENSMUSG00000104261.1	0.564542889954616	2.62363535466418	2.88886400097672	0.908189293015227	0.363778219987216	NA	-0.0137491271759994	1.70823662074032	-1	0	0.986250872824001	ENSMUSG00000104261.1	Gm17781	processed_pseudogene	chr1:136798311-136798959	3.38725733972769	0	0	0	0	0
ENSMUSG00000028008.10	0.564542889954616	2.62363535466418	2.88886400097672	0.908189293015227	0.363778219987216	NA	-0.0137491271759994	1.70823662074032	-1	0	0.986250872824001	ENSMUSG00000028008.10	Asic5	protein_coding,lncRNA	chr3:81982290-82021233	3.38725733972769	0	0	0	0	0
ENSMUSG00000108448.2	0.564542889954616	2.62363535466418	2.88886400097672	0.908189293015227	0.363778219987216	NA	-0.0137491271759994	1.70823662074032	-1	0	0.986250872824001	ENSMUSG00000108448.2	Gm21269	lncRNA	chr7:73816546-73838898	3.38725733972769	0	0	0	0	0
ENSMUSG00000065444.1	0.564542889954616	2.62363535466418	2.88886400097672	0.908189293015227	0.363778219987216	NA	-0.0137491271759994	1.70823662074032	-1	0	0.986250872824001	ENSMUSG00000065444.1	Mir27a	miRNA	chr8:84208672-84208758	3.38725733972769	0	0	0	0	0
ENSMUSG00000113845.1	0.564542889954616	2.62363535466418	2.88886400097672	0.908189293015227	0.363778219987216	NA	-0.0137491271759994	1.70823662074032	-1	0	0.986250872824001	ENSMUSG00000113845.1	Gm39473	lncRNA	chr12:74825345-74827722	3.38725733972769	0	0	0	0	0
ENSMUSG00000097307.1	0.564542889954616	2.62363535466418	2.88886400097672	0.908189293015227	0.363778219987216	NA	-0.0137491271759994	1.70823662074032	-1	0	0.986250872824001	ENSMUSG00000097307.1	Gm26834	lncRNA	chr16:29811058-29837814	3.38725733972769	0	0	0	0	0
ENSMUSG00000037358.6	3.49204546595881	2.62089781535619	1.22271016012871	2.14351520157509	0.0320717517630412	0.0788311176611088	2.60123929660444	0.691610143479448	0.29132185210528	1.16938986507514	2.30991744449916	ENSMUSG00000037358.6	Dipk2b	protein_coding,lncRNA	chrX:18414881-18461397	6.77451467945539	8.21729953269453	3.0234423418451	1.01064662025997	0	1.92636962149787
ENSMUSG00000071714.7	13.8786254226404	2.61169495517246	0.602742800549889	4.33301725510414	1.47079577332552e-05	7.94498717360669e-05	4.59549870098943	0.215661843713493	2.11612163431933	0.294932575486146	2.4793770666701	ENSMUSG00000071714.7	Csf2rb2	protein_coding,nonsense_mediated_decay,lncRNA	chr15:78282507-78305721	21.4526298182754	21.9127987538521	28.2187951905542	3.0319398607799	3.83966485863596	4.81592405374467
ENSMUSG00000073027.10	36.6749713729784	2.59864681471499	0.373293983133171	6.96139485802517	3.36919968660051e-12	4.23275434734008e-11	5.97778484996871	0.203093190244389	3.44050335562961	0.166378631814413	2.53728149433911	ENSMUSG00000073027.10	Dmrtc1b	protein_coding	chrX:102707865-102715209	55.3252032155523	73.0426625128403	60.468846836902	9.09581958233969	10.5590783612489	11.5582177289872
ENSMUSG00000037990.18	121.816260712585	2.59521698305923	0.215348962167134	12.0512165786295	1.91108230187313e-33	9.57161519970572e-32	7.70538693216373	0.146723831135459	5.09534032745027	0.433944536136653	2.61004660471346	ENSMUSG00000037990.18	Sh3rf3	protein_coding,retained_intron,lncRNA	chr10:58813359-59138916	193.073668364479	199.9542886289	233.812874436021	43.4578046711785	23.9979053664748	36.6010228084595
ENSMUSG00000107585.1	1.23339588762412	2.59253613258443	1.9234710190405	1.34784257569822	0.177709020868161	NA	1.1392966866632	1.02933193728776	-0.48362933209025	0.894380232357963	1.62292601875345	ENSMUSG00000107585.1	3300002P13Rik	lncRNA	chr7:3421665-3423445	4.51634311963693	0.913033281410503	1.00781411394837	0	0	0.963184810748933
ENSMUSG00000074736.10	1.23689105030546	2.59066862927321	1.98505060949933	1.30508946062923	0.19186238711609	NA	0.925246074750622	1.66881808706909	-0.468277928039759	0.920969644140933	1.39352400279038	ENSMUSG00000074736.10	Syndig1	protein_coding	chr2:149829211-150004392	3.38725733972769	0	3.0234423418451	1.01064662025997	0	0
ENSMUSG00000079479.2	36.3815309886451	2.58058370119899	0.36980686695385	6.97819302939293	2.99000668557721e-12	3.77918780825253e-11	5.97315158004989	0.0622236233233477	3.44050335562961	0.166378631814413	2.53264822442028	ENSMUSG00000079479.2	Gm9112	protein_coding	chrX:102706890-102707635	63.228803674917	59.3471632916827	64.5001032926954	9.09581958233969	10.5590783612489	11.5582177289872
ENSMUSG00000106834.1	1.21705431618615	2.57750364627162	2.00072238616106	1.2882865029652	0.197646249687846	NA	0.848176137996484	1.69385489300534	-0.484704808509308	0.892517452557813	1.33288094650579	ENSMUSG00000106834.1	Gm10459	TEC	chr5:33652101-33653255	4.51634311963693	1.82606656282101	0	0	0.959916214658991	0
ENSMUSG00000101413.1	0.544330945627805	2.57649657000114	2.705614052599	0.952277937618698	0.340956043745995	NA	0.352056925866097	1.24932548333566	-1	0	1.3520569258661	ENSMUSG00000101413.1	Gm29485	processed_pseudogene	chr1:136523884-136524165	2.25817155981846	0	1.00781411394837	0	0	0
ENSMUSG00000100502.1	0.544330945627805	2.57649657000114	2.705614052599	0.952277937618698	0.340956043745995	NA	0.352056925866097	1.24932548333566	-1	0	1.3520569258661	ENSMUSG00000100502.1	Gm28286	lncRNA	chr1:154027363-154034301	2.25817155981846	0	1.00781411394837	0	0	0
ENSMUSG00000103232.1	0.544330945627805	2.57649657000114	2.705614052599	0.952277937618698	0.340956043745995	NA	0.352056925866097	1.24932548333566	-1	0	1.3520569258661	ENSMUSG00000103232.1	Gm37160	TEC	chr2:13238939-13240627	2.25817155981846	0	1.00781411394837	0	0	0
ENSMUSG00000051593.4	0.544330945627805	2.57649657000114	2.705614052599	0.952277937618698	0.340956043745995	NA	0.352056925866097	1.24932548333566	-1	0	1.3520569258661	ENSMUSG00000051593.4	Olfr272	lncRNA,protein_coding	chr4:52910207-52919178	2.25817155981846	0	1.00781411394837	0	0	0
ENSMUSG00000081941.1	0.544330945627805	2.57649657000114	2.705614052599	0.952277937618698	0.340956043745995	NA	0.352056925866097	1.24932548333566	-1	0	1.3520569258661	ENSMUSG00000081941.1	Gm11218	processed_pseudogene	chr4:64856926-64858139	2.25817155981846	0	1.00781411394837	0	0	0
ENSMUSG00000105637.1	0.544330945627805	2.57649657000114	2.705614052599	0.952277937618698	0.340956043745995	NA	0.352056925866097	1.24932548333566	-1	0	1.3520569258661	ENSMUSG00000105637.1	Gm42480	TEC	chr5:57793159-57795753	2.25817155981846	0	1.00781411394837	0	0	0
ENSMUSG00000098483.1	0.544330945627805	2.57649657000114	2.705614052599	0.952277937618698	0.340956043745995	NA	0.352056925866097	1.24932548333566	-1	0	1.3520569258661	ENSMUSG00000098483.1	Mir7078	miRNA	chr8:117459265-117459328	2.25817155981846	0	1.00781411394837	0	0	0
ENSMUSG00000066896.6	0.544330945627805	2.57649657000114	2.705614052599	0.952277937618698	0.340956043745995	NA	0.352056925866097	1.24932548333566	-1	0	1.3520569258661	ENSMUSG00000066896.6	Olfr18	protein_coding,lncRNA	chr9:20312152-20336094	2.25817155981846	0	1.00781411394837	0	0	0
ENSMUSG00000110808.1	0.544330945627805	2.57649657000114	2.705614052599	0.952277937618698	0.340956043745995	NA	0.352056925866097	1.24932548333566	-1	0	1.3520569258661	ENSMUSG00000110808.1	Gm5364	processed_pseudogene	chr9:43683053-43683941	2.25817155981846	0	1.00781411394837	0	0	0
ENSMUSG00000083838.1	0.544330945627805	2.57649657000114	2.705614052599	0.952277937618698	0.340956043745995	NA	0.352056925866097	1.24932548333566	-1	0	1.3520569258661	ENSMUSG00000083838.1	Gm11957	processed_pseudogene	chr11:4129372-4130150	2.25817155981846	0	1.00781411394837	0	0	0
ENSMUSG00000046491.10	0.544330945627805	2.57649657000114	2.705614052599	0.952277937618698	0.340956043745995	NA	0.352056925866097	1.24932548333566	-1	0	1.3520569258661	ENSMUSG00000046491.10	C1qtnf2	protein_coding	chr11:43474276-43491525	2.25817155981846	0	1.00781411394837	0	0	0
ENSMUSG00000020383.1	0.544330945627805	2.57649657000114	2.705614052599	0.952277937618698	0.340956043745995	NA	0.352056925866097	1.24932548333566	-1	0	1.3520569258661	ENSMUSG00000020383.1	Il13	protein_coding	chr11:53631324-53634702	2.25817155981846	0	1.00781411394837	0	0	0
ENSMUSG00000071452.4	0.544330945627805	2.57649657000114	2.705614052599	0.952277937618698	0.340956043745995	NA	0.352056925866097	1.24932548333566	-1	0	1.3520569258661	ENSMUSG00000071452.4	Serpinb9h	protein_coding	chr13:33395761-33405285	2.25817155981846	0	1.00781411394837	0	0	0
ENSMUSG00000093589.1	0.544330945627805	2.57649657000114	2.705614052599	0.952277937618698	0.340956043745995	NA	0.352056925866097	1.24932548333566	-1	0	1.3520569258661	ENSMUSG00000093589.1	Gm18367	processed_pseudogene	chr14:115555923-115556522	2.25817155981846	0	1.00781411394837	0	0	0
ENSMUSG00000085555.9	0.544330945627805	2.57649657000114	2.705614052599	0.952277937618698	0.340956043745995	NA	0.352056925866097	1.24932548333566	-1	0	1.3520569258661	ENSMUSG00000085555.9	2610035F20Rik	retained_intron,lncRNA	chr14:122470284-122475199	2.25817155981846	0	1.00781411394837	0	0	0
ENSMUSG00000089633.2	0.544330945627805	2.57649657000114	2.705614052599	0.952277937618698	0.340956043745995	NA	0.352056925866097	1.24932548333566	-1	0	1.3520569258661	ENSMUSG00000089633.2	A230009B12Rik	lncRNA	chr17:10456216-10493057	2.25817155981846	0	1.00781411394837	0	0	0
ENSMUSG00000117093.1	0.544330945627805	2.57649657000114	2.705614052599	0.952277937618698	0.340956043745995	NA	0.352056925866097	1.24932548333566	-1	0	1.3520569258661	ENSMUSG00000117093.1	Gm49949	TEC	chr17:68844025-68846527	2.25817155981846	0	1.00781411394837	0	0	0
ENSMUSG00000117360.1	0.544330945627805	2.57649657000114	2.705614052599	0.952277937618698	0.340956043745995	NA	0.352056925866097	1.24932548333566	-1	0	1.3520569258661	ENSMUSG00000117360.1	Gm18581	processed_pseudogene	chr18:7107181-7108183	2.25817155981846	0	1.00781411394837	0	0	0
ENSMUSG00000118266.1	0.544330945627805	2.57649657000114	2.705614052599	0.952277937618698	0.340956043745995	NA	0.352056925866097	1.24932548333566	-1	0	1.3520569258661	ENSMUSG00000118266.1	Gm18371	processed_pseudogene	chr18:41892994-41895313	2.25817155981846	0	1.00781411394837	0	0	0
ENSMUSG00000054106.7	1.21263917728232	2.57165538483482	1.90474328340378	1.35013227621901	0.176973556862842	NA	1.26282226462492	0.73235686837581	-0.484704808509308	0.892517452557813	1.74752707313422	ENSMUSG00000054106.7	Try4	protein_coding	chr6:41302269-41305532	3.38725733972769	0.913033281410503	2.01562822789673	0	0.959916214658991	0
ENSMUSG00000086594.2	1.21263917728232	2.57165538483482	1.90474328340378	1.35013227621901	0.176973556862842	NA	1.26282226462492	0.73235686837581	-0.484704808509308	0.892517452557813	1.74752707313422	ENSMUSG00000086594.2	Nudt12os	lncRNA	chr17:58996251-59024981	3.38725733972769	0.913033281410503	2.01562822789673	0	0.959916214658991	0
ENSMUSG00000083539.1	1.21318394329731	2.57165070237491	1.90454592890032	1.35026972222181	0.176929480730822	NA	1.26282226462492	0.73235686837581	-0.48362933209025	0.894380232357963	1.74645159671517	ENSMUSG00000083539.1	Gm12466	processed_pseudogene	chr4:52240903-52241522	3.38725733972769	0.913033281410503	2.01562822789673	0	0	0.963184810748933
ENSMUSG00000034997.5	1.19684237185934	2.5549088216075	1.90932401246197	1.3381221861412	0.180856609572023	NA	1.25636786053727	0.683959151349358	-0.484704808509308	0.892517452557813	1.74107266904658	ENSMUSG00000034997.5	Htr2a	protein_coding	chr14:74640840-74709494	3.38725733972769	1.82606656282101	1.00781411394837	0	0.959916214658991	0
ENSMUSG00000025396.7	1.19738713787433	2.55490565821117	1.90912261289553	1.33826169202207	0.180811144855132	NA	1.25636786053727	0.683959151349358	-0.48362933209025	0.894380232357963	1.73999719262752	ENSMUSG00000025396.7	Hsd17b6	protein_coding	chr10:127990936-128007611	3.38725733972769	1.82606656282101	1.00781411394837	0	0	0.963184810748933
ENSMUSG00000021675.4	1.20529743945951	2.55485981532478	1.90621480121955	1.34027907751542	0.180154630971148	NA	1.25636786053727	0.683959151349358	-0.468277928039759	0.920969644140933	1.72464578857703	ENSMUSG00000021675.4	F2rl2	protein_coding	chr13:95696853-95702739	3.38725733972769	1.82606656282101	1.00781411394837	1.01064662025997	0	0
ENSMUSG00000048562.7	1.1929719989705	2.55137707703054	1.91049347752533	1.33545448181029	0.18172764350627	NA	1.2598310826582	0.682335661951463	-0.48362933209025	0.894380232357963	1.74346041474845	ENSMUSG00000048562.7	Sp8	protein_coding	chr12:118846329-118852576	2.25817155981846	0.913033281410503	3.0234423418451	0	0	0.963184810748933
ENSMUSG00000086289.3	2.23818692327642	2.55133740342213	1.52946163798387	1.66812775166123	0.0952903691867438	NA	2.00577240974872	0.716853406214532	-0.240400219854961	1.31566541262936	2.24617262960368	ENSMUSG00000086289.3	Gm16933	lncRNA	chr8:25037052-25041892	5.64542889954616	1.82606656282101	4.03125645579346	0	0	1.92636962149787
ENSMUSG00000103047.1	2.26576440317341	2.55064848781242	1.49931522365014	1.70120895698155	0.0889037565169241	NA	1.96590966299319	0.832529877210946	0.0470172634509336	0.907078281008659	1.91889239954226	ENSMUSG00000103047.1	Gm37310	TEC	chr15:8652106-8655073	6.77451467945539	1.82606656282101	3.0234423418451	1.01064662025997	0.959916214658991	0
ENSMUSG00000033061.15	0.528534140204828	2.54128823428986	2.73161902840855	0.930323082340813	0.352203830155795	NA	0.320835880731576	1.24145948442368	-1	0	1.32083588073158	ENSMUSG00000033061.15	Resp18	protein_coding,nonsense_mediated_decay,retained_intron	chr1:75272199-75278415	2.25817155981846	0.913033281410503	0	0	0	0
ENSMUSG00000105855.1	0.528534140204828	2.54128823428986	2.73161902840855	0.930323082340813	0.352203830155795	NA	0.320835880731576	1.24145948442368	-1	0	1.32083588073158	ENSMUSG00000105855.1	Gm42681	lncRNA	chr3:102783179-102784789	2.25817155981846	0.913033281410503	0	0	0	0
ENSMUSG00000107168.1	0.528534140204828	2.54128823428986	2.73161902840855	0.930323082340813	0.352203830155795	NA	0.320835880731576	1.24145948442368	-1	0	1.32083588073158	ENSMUSG00000107168.1	Gm42507	TEC	chr5:36618701-36621255	2.25817155981846	0.913033281410503	0	0	0	0
ENSMUSG00000107365.1	0.528534140204828	2.54128823428986	2.73161902840855	0.930323082340813	0.352203830155795	NA	0.320835880731576	1.24145948442368	-1	0	1.32083588073158	ENSMUSG00000107365.1	Gm43479	lncRNA	chr6:39240114-39242541	2.25817155981846	0.913033281410503	0	0	0	0
ENSMUSG00000108056.1	0.528534140204828	2.54128823428986	2.73161902840855	0.930323082340813	0.352203830155795	NA	0.320835880731576	1.24145948442368	-1	0	1.32083588073158	ENSMUSG00000108056.1	Gm43941	processed_pseudogene	chr6:100960989-100962660	2.25817155981846	0.913033281410503	0	0	0	0
ENSMUSG00000108024.1	0.528534140204828	2.54128823428986	2.73161902840855	0.930323082340813	0.352203830155795	NA	0.320835880731576	1.24145948442368	-1	0	1.32083588073158	ENSMUSG00000108024.1	Gm43912	TEC	chr6:113689855-113690392	2.25817155981846	0.913033281410503	0	0	0	0
ENSMUSG00000078032.1	0.528534140204828	2.54128823428986	2.73161902840855	0.930323082340813	0.352203830155795	NA	0.320835880731576	1.24145948442368	-1	0	1.32083588073158	ENSMUSG00000078032.1	Mir291b	miRNA	chr7:3219482-3219560	2.25817155981846	0.913033281410503	0	0	0	0
ENSMUSG00000109781.1	0.528534140204828	2.54128823428986	2.73161902840855	0.930323082340813	0.352203830155795	NA	0.320835880731576	1.24145948442368	-1	0	1.32083588073158	ENSMUSG00000109781.1	Gm45509	lncRNA	chr7:16406755-16407983	2.25817155981846	0.913033281410503	0	0	0	0
ENSMUSG00000092921.1	0.528534140204828	2.54128823428986	2.73161902840855	0.930323082340813	0.352203830155795	NA	0.320835880731576	1.24145948442368	-1	0	1.32083588073158	ENSMUSG00000092921.1	Mir344b	miRNA	chr7:61790519-61790581	2.25817155981846	0.913033281410503	0	0	0	0
ENSMUSG00000108649.1	0.528534140204828	2.54128823428986	2.73161902840855	0.930323082340813	0.352203830155795	NA	0.320835880731576	1.24145948442368	-1	0	1.32083588073158	ENSMUSG00000108649.1	Gm44855	processed_pseudogene	chr7:126749555-126749916	2.25817155981846	0.913033281410503	0	0	0	0
ENSMUSG00000098001.1	0.528534140204828	2.54128823428986	2.73161902840855	0.930323082340813	0.352203830155795	NA	0.320835880731576	1.24145948442368	-1	0	1.32083588073158	ENSMUSG00000098001.1	Gm27048	lncRNA	chr8:80933534-80938667	2.25817155981846	0.913033281410503	0	0	0	0
ENSMUSG00000083257.1	0.528534140204828	2.54128823428986	2.73161902840855	0.930323082340813	0.352203830155795	NA	0.320835880731576	1.24145948442368	-1	0	1.32083588073158	ENSMUSG00000083257.1	Gm15568	processed_pseudogene	chr10:10343115-10344327	2.25817155981846	0.913033281410503	0	0	0	0
ENSMUSG00000112813.1	0.528534140204828	2.54128823428986	2.73161902840855	0.930323082340813	0.352203830155795	NA	0.320835880731576	1.24145948442368	-1	0	1.32083588073158	ENSMUSG00000112813.1	Gm34376	lncRNA	chr10:71287729-71292483	2.25817155981846	0.913033281410503	0	0	0	0
ENSMUSG00000111470.1	0.528534140204828	2.54128823428986	2.73161902840855	0.930323082340813	0.352203830155795	NA	0.320835880731576	1.24145948442368	-1	0	1.32083588073158	ENSMUSG00000111470.1	Gm31822	lncRNA	chr10:92644091-92651734	2.25817155981846	0.913033281410503	0	0	0	0
ENSMUSG00000020429.7	0.528534140204828	2.54128823428986	2.73161902840855	0.930323082340813	0.352203830155795	NA	0.320835880731576	1.24145948442368	-1	0	1.32083588073158	ENSMUSG00000020429.7	Igfbp1	protein_coding	chr11:7197782-7202546	2.25817155981846	0.913033281410503	0	0	0	0
ENSMUSG00000082550.1	0.528534140204828	2.54128823428986	2.73161902840855	0.930323082340813	0.352203830155795	NA	0.320835880731576	1.24145948442368	-1	0	1.32083588073158	ENSMUSG00000082550.1	Gm12344	processed_pseudogene	chr11:77107852-77108180	2.25817155981846	0.913033281410503	0	0	0	0
ENSMUSG00000082646.1	0.528534140204828	2.54128823428986	2.73161902840855	0.930323082340813	0.352203830155795	NA	0.320835880731576	1.24145948442368	-1	0	1.32083588073158	ENSMUSG00000082646.1	Gm12732	processed_pseudogene	chr11:77639854-77640033	2.25817155981846	0.913033281410503	0	0	0	0
ENSMUSG00000088158.1	0.528534140204828	2.54128823428986	2.73161902840855	0.930323082340813	0.352203830155795	NA	0.320835880731576	1.24145948442368	-1	0	1.32083588073158	ENSMUSG00000088158.1	Scarna3b	scaRNA	chr12:80391613-80391751	2.25817155981846	0.913033281410503	0	0	0	0
ENSMUSG00000022056.9	0.528534140204828	2.54128823428986	2.73161902840855	0.930323082340813	0.352203830155795	NA	0.320835880731576	1.24145948442368	-1	0	1.32083588073158	ENSMUSG00000022056.9	Adam7	protein_coding,retained_intron	chr14:68497336-68533741	2.25817155981846	0.913033281410503	0	0	0	0
ENSMUSG00000116777.1	0.528534140204828	2.54128823428986	2.73161902840855	0.930323082340813	0.352203830155795	NA	0.320835880731576	1.24145948442368	-1	0	1.32083588073158	ENSMUSG00000116777.1	Zfp520-ps	processed_pseudogene	chr16:17815028-17816321	2.25817155981846	0.913033281410503	0	0	0	0
ENSMUSG00000047307.2	0.528534140204828	2.54128823428986	2.73161902840855	0.930323082340813	0.352203830155795	NA	0.320835880731576	1.24145948442368	-1	0	1.32083588073158	ENSMUSG00000047307.2	Pcdhb13	protein_coding	chr18:37442500-37446209	2.25817155981846	0.913033281410503	0	0	0	0
ENSMUSG00000104846.1	1.18104556643637	2.53862828587178	2.00469361962403	1.26634227845145	0.205390566630266	NA	0.88478185263677	1.6375638088908	-0.484704808509308	0.892517452557813	1.36948666114608	ENSMUSG00000104846.1	Gm43020	lncRNA	chr5:43353047-43355259	3.38725733972769	2.73909984423151	0	0	0.959916214658991	0
ENSMUSG00000115321.1	1.17663042753253	2.53436728392095	1.89828364487793	1.33508355864485	0.181848999935733	NA	1.3375077690003	0.123042297110836	-0.484704808509308	0.892517452557813	1.82221257750961	ENSMUSG00000115321.1	Gm34060	lncRNA	chr14:44750440-44767598	2.25817155981846	1.82606656282101	2.01562822789673	0	0.959916214658991	0
ENSMUSG00000068859.5	1.17717519354752	2.53436639505508	1.89807967520153	1.33522655985766	0.181802206532179	NA	1.3375077690003	0.123042297110836	-0.48362933209025	0.894380232357963	1.82113710109055	ENSMUSG00000068859.5	Sp9	protein_coding,lncRNA	chr2:73271925-73284706	2.25817155981846	1.82606656282101	2.01562822789673	0	0	0.963184810748933
ENSMUSG00000087343.1	1.18508549513269	2.53435351435107	1.89513527043304	1.33729425750805	0.181126604719187	NA	1.3375077690003	0.123042297110836	-0.468277928039759	0.920969644140933	1.80578569704006	ENSMUSG00000087343.1	1700021N21Rik	lncRNA	chr4:134448766-134450171	2.25817155981846	1.82606656282101	2.01562822789673	1.01064662025997	0	0
ENSMUSG00000037716.15	1.18508549513269	2.53435351435107	1.89513527043304	1.33729425750805	0.181126604719187	NA	1.3375077690003	0.123042297110836	-0.468277928039759	0.920969644140933	1.80578569704006	ENSMUSG00000037716.15	Ccdc33	protein_coding,lncRNA,retained_intron	chr9:58028677-58118823	2.25817155981846	1.82606656282101	2.01562822789673	1.01064662025997	0	0
ENSMUSG00000102750.1	0.524119001300994	2.53321096227739	2.73914422756836	0.924818392832938	0.355060381579066	NA	0.344993766871563	1.20623104560793	-1	0	1.34499376687156	ENSMUSG00000102750.1	Gm37058	TEC	chr1:84132867-84134510	1.12908577990923	0	2.01562822789673	0	0	0
ENSMUSG00000103120.1	0.524119001300994	2.53321096227739	2.73914422756836	0.924818392832938	0.355060381579066	NA	0.344993766871563	1.20623104560793	-1	0	1.34499376687156	ENSMUSG00000103120.1	Gm37392	processed_pseudogene	chr2:3065573-3066088	1.12908577990923	0	2.01562822789673	0	0	0
ENSMUSG00000103935.1	0.524119001300994	2.53321096227739	2.73914422756836	0.924818392832938	0.355060381579066	NA	0.344993766871563	1.20623104560793	-1	0	1.34499376687156	ENSMUSG00000103935.1	AY702102	TEC	chr2:169962015-169963187	1.12908577990923	0	2.01562822789673	0	0	0
ENSMUSG00000047696.16	0.524119001300994	2.53321096227739	2.73914422756836	0.924818392832938	0.355060381579066	NA	0.344993766871563	1.20623104560793	-1	0	1.34499376687156	ENSMUSG00000047696.16	Ccdc144b	protein_coding,nonsense_mediated_decay	chr3:36007244-36053547	1.12908577990923	0	2.01562822789673	0	0	0
ENSMUSG00000063689.4	0.524119001300994	2.53321096227739	2.73914422756836	0.924818392832938	0.355060381579066	NA	0.344993766871563	1.20623104560793	-1	0	1.34499376687156	ENSMUSG00000063689.4	Hist2h2ab	protein_coding	chr3:96219865-96220308	1.12908577990923	0	2.01562822789673	0	0	0
ENSMUSG00000064890.1	0.524119001300994	2.53321096227739	2.73914422756836	0.924818392832938	0.355060381579066	NA	0.344993766871563	1.20623104560793	-1	0	1.34499376687156	ENSMUSG00000064890.1	Gm22505	snRNA	chr3:99707740-99707847	1.12908577990923	0	2.01562822789673	0	0	0
ENSMUSG00000039146.5	0.524119001300994	2.53321096227739	2.73914422756836	0.924818392832938	0.355060381579066	NA	0.344993766871563	1.20623104560793	-1	0	1.34499376687156	ENSMUSG00000039146.5	Ifi44l	protein_coding	chr3:151758737-151762892	1.12908577990923	0	2.01562822789673	0	0	0
ENSMUSG00000076123.1	0.524119001300994	2.53321096227739	2.73914422756836	0.924818392832938	0.355060381579066	NA	0.344993766871563	1.20623104560793	-1	0	1.34499376687156	ENSMUSG00000076123.1	Mir700	miRNA	chr4:135416555-135416633	1.12908577990923	0	2.01562822789673	0	0	0
ENSMUSG00000106243.1	0.524119001300994	2.53321096227739	2.73914422756836	0.924818392832938	0.355060381579066	NA	0.344993766871563	1.20623104560793	-1	0	1.34499376687156	ENSMUSG00000106243.1	Gm5050	processed_pseudogene	chr5:136211012-136211786	1.12908577990923	0	2.01562822789673	0	0	0
ENSMUSG00000079069.1	0.524119001300994	2.53321096227739	2.73914422756836	0.924818392832938	0.355060381579066	NA	0.344993766871563	1.20623104560793	-1	0	1.34499376687156	ENSMUSG00000079069.1	8430423G03Rik	lncRNA	chr5:148950250-148951658	1.12908577990923	0	2.01562822789673	0	0	0
ENSMUSG00000038973.2	0.524119001300994	2.53321096227739	2.73914422756836	0.924818392832938	0.355060381579066	NA	0.344993766871563	1.20623104560793	-1	0	1.34499376687156	ENSMUSG00000038973.2	Cldnd2	protein_coding	chr7:43440782-43443334	1.12908577990923	0	2.01562822789673	0	0	0
ENSMUSG00000069196.6	0.524119001300994	2.53321096227739	2.73914422756836	0.924818392832938	0.355060381579066	NA	0.344993766871563	1.20623104560793	-1	0	1.34499376687156	ENSMUSG00000069196.6	Gm10161	processed_pseudogene	chr7:75366055-75366258	1.12908577990923	0	2.01562822789673	0	0	0
ENSMUSG00000109435.1	0.524119001300994	2.53321096227739	2.73914422756836	0.924818392832938	0.355060381579066	NA	0.344993766871563	1.20623104560793	-1	0	1.34499376687156	ENSMUSG00000109435.1	Gm7067	processed_pseudogene	chr7:100197100-100198348	1.12908577990923	0	2.01562822789673	0	0	0
ENSMUSG00000110114.1	0.524119001300994	2.53321096227739	2.73914422756836	0.924818392832938	0.355060381579066	NA	0.344993766871563	1.20623104560793	-1	0	1.34499376687156	ENSMUSG00000110114.1	Gm45471	processed_pseudogene	chr7:104405404-104406525	1.12908577990923	0	2.01562822789673	0	0	0
ENSMUSG00000015890.2	0.524119001300994	2.53321096227739	2.73914422756836	0.924818392832938	0.355060381579066	NA	0.344993766871563	1.20623104560793	-1	0	1.34499376687156	ENSMUSG00000015890.2	Amdhd1	protein_coding	chr10:93523338-93540033	1.12908577990923	0	2.01562822789673	0	0	0
ENSMUSG00000077285.1	0.524119001300994	2.53321096227739	2.73914422756836	0.924818392832938	0.355060381579066	NA	0.344993766871563	1.20623104560793	-1	0	1.34499376687156	ENSMUSG00000077285.1	Gm26394	snoRNA	chr11:98999508-98999622	1.12908577990923	0	2.01562822789673	0	0	0
ENSMUSG00000035472.14	0.524119001300994	2.53321096227739	2.73914422756836	0.924818392832938	0.355060381579066	NA	0.344993766871563	1.20623104560793	-1	0	1.34499376687156	ENSMUSG00000035472.14	Slc25a21	protein_coding,lncRNA,retained_intron	chr12:56712634-57197472	1.12908577990923	0	2.01562822789673	0	0	0
ENSMUSG00000114828.1	0.524119001300994	2.53321096227739	2.73914422756836	0.924818392832938	0.355060381579066	NA	0.344993766871563	1.20623104560793	-1	0	1.34499376687156	ENSMUSG00000114828.1	AI463229	lncRNA	chr13:37657022-37667734	1.12908577990923	0	2.01562822789673	0	0	0
ENSMUSG00000070106.1	0.524119001300994	2.53321096227739	2.73914422756836	0.924818392832938	0.355060381579066	NA	0.344993766871563	1.20623104560793	-1	0	1.34499376687156	ENSMUSG00000070106.1	Mir363	miRNA	chrX:52741693-52741767	1.12908577990923	0	2.01562822789673	0	0	0
ENSMUSG00000021553.14	2.16292497182696	2.53280471112037	1.71168906691754	1.47971074891629	0.138950455803247	NA	0.996907404845371	2.22685088957712	-0.240400219854961	1.31566541262936	1.23730762470033	ENSMUSG00000021553.14	Slc28a3	nonsense_mediated_decay,protein_coding,lncRNA,retained_intron	chr13:58545399-58610877	0	10.0433660955155	1.00781411394837	0	0	1.92636962149787
ENSMUSG00000021440.7	2.20604854641547	2.53254756232683	1.49831173387696	1.69026745574082	0.0909767982873574	NA	2.00142837718704	0.645895102358947	0.0316658594004421	0.893450298869936	1.9697625177866	ENSMUSG00000021440.7	Cts7	nonsense_mediated_decay,protein_coding	chr13:61352461-61358197	5.64542889954616	3.65213312564201	2.01562822789673	0	0.959916214658991	0.963184810748933
ENSMUSG00000071713.6	16.5174346188706	2.52728460177617	0.543606009968004	4.64911085498286	3.33369013501599e-06	2.01962114751383e-05	4.83858628643021	0.0851741458957141	2.41376611590886	0.267089857164043	2.42482017052136	ENSMUSG00000071713.6	Csf2rb	protein_coding,retained_intron,lncRNA	chr15:78325752-78353847	27.0980587178216	30.1300982865466	27.2109810766059	5.05323310129983	5.75949728795394	3.85273924299573
ENSMUSG00000043342.9	4.3874700096003	2.52625671143451	1.0650836350928	2.37188576389533	0.0176975614855561	0.0475057237203834	2.98500639333723	0.241277484300953	0.517902162126768	1.31454327339815	2.46710423121046	ENSMUSG00000043342.9	Hoxd9	protein_coding	chr2:74697727-74700208	9.03268623927385	6.39123296987352	7.05469879763856	0	1.91983242931798	1.92636962149787
ENSMUSG00000084445.1	1.16928868970972	2.51735031426484	1.9170487802049	1.3131383719906	0.189136325874281	NA	1.25058790567887	0.581629457024353	-0.468277928039759	0.920969644140933	1.71886583371863	ENSMUSG00000084445.1	Gm26252	snoRNA	chr5:99870248-99870323	2.25817155981846	2.73909984423151	1.00781411394837	1.01064662025997	0	0
ENSMUSG00000023943.7	1.16928868970972	2.51735031426484	1.9170487802049	1.3131383719906	0.189136325874281	NA	1.25058790567887	0.581629457024353	-0.468277928039759	0.920969644140933	1.71886583371863	ENSMUSG00000023943.7	Sult1c1	protein_coding	chr17:53961615-53990674	2.25817155981846	2.73909984423151	1.00781411394837	1.01064662025997	0	0
ENSMUSG00000029759.9	26.3102292337823	2.51614960166386	0.430265830097569	5.84789547683414	4.97831193647948e-09	4.404599864857e-08	5.50064560522693	0.0266465255876471	3.05029171190347	0.205605020130434	2.45035389332346	ENSMUSG00000029759.9	Pon3	nonsense_mediated_decay,protein_coding,retained_intron,lncRNA	chr6:5220852-5256286	45.1634311963693	43.8255975077042	45.3516351276765	9.09581958233969	6.71941350261294	7.70547848599147
ENSMUSG00000058542.3	1.16487355080588	2.51375598120495	1.91848723014011	1.31028027797785	0.190101036771936	NA	1.24631351957602	0.557005602277074	-0.468277928039759	0.920969644140933	1.71459144761577	ENSMUSG00000058542.3	Gm15590	processed_pseudogene	chr17:6131854-6132405	1.12908577990923	1.82606656282101	3.0234423418451	1.01064662025997	0	0
ENSMUSG00000084108.2	1.15696324922071	2.51373302170592	1.92155295183487	1.30817785651214	0.190812990871158	NA	1.24631351957602	0.557005602277074	-0.48362933209025	0.894380232357963	1.72994285166627	ENSMUSG00000084108.2	Gm15794	processed_pseudogene	chr5:66197912-66201326	1.12908577990923	1.82606656282101	3.0234423418451	0	0	0.963184810748933
ENSMUSG00000032532.7	6.53250751282783	2.51198555828644	0.876268406630758	2.86668506964093	0.00414795554298835	0.0134237091726358	3.47734959029824	0.504645490882991	1.21038966692718	0.585636178631469	2.26695992337106	ENSMUSG00000032532.7	Cck	protein_coding,nonsense_mediated_decay	chr9:121489824-121495694	9.03268623927385	8.21729953269453	16.1250258231739	1.01064662025997	1.91983242931798	2.8895544322468
ENSMUSG00000057990.4	1.15254811031688	2.50885693639587	2.05554663133115	1.22053029503454	0.22226391232833	NA	0.65614645506017	1.74016572092922	-0.48362933209025	0.894380232357963	1.13977578715042	ENSMUSG00000057990.4	E030024N20Rik	processed_pseudogene	chr19:16164312-16164805	0	0.913033281410503	5.03907056974183	0	0	0.963184810748933
ENSMUSG00000085631.1	1.15200334430189	2.50885483587196	2.05579878155819	1.22037957137536	0.222321017895722	NA	0.65614645506017	1.74016572092922	-0.484704808509308	0.892517452557813	1.14085126356948	ENSMUSG00000085631.1	9630028H03Rik	lncRNA	chr2:135325447-135583584	0	0.913033281410503	5.03907056974183	0	0.959916214658991	0
ENSMUSG00000036944.6	3.26651551012937	2.50624227474385	1.24649985793509	2.01062379493215	0.0443652087435099	0.103415837094319	2.49554888586805	0.658892016725735	0.274673049891479	1.1620190124115	2.22087583597657	ENSMUSG00000036944.6	Tmem71	protein_coding	chr15:66526212-66561103	9.03268623927385	3.65213312564201	4.03125645579346	0	1.91983242931798	0.963184810748933
ENSMUSG00000045318.6	10.8742452019515	2.50515041256438	0.681299039071862	3.67702032278977	0.000235974247138704	0.00102052256234576	4.24684213400411	0.0435301456389523	1.67230205929949	1.06013050142266	2.57454007470462	ENSMUSG00000045318.6	Adra2c	protein_coding	chr5:35278319-35281763	18.0653724785477	18.2606656282101	19.148468165019	3.0319398607799	0.959916214658991	5.7791088644936
ENSMUSG00000027894.14	32.6002966555804	2.50505580766995	0.393043100402614	6.37348882375469	1.84775748138668e-10	1.95009780641987e-09	5.79764998611567	0.198522192872332	3.3200261781379	0.388888251438856	2.47762380797777	ENSMUSG00000027894.14	Slc6a17	retained_intron,lncRNA,protein_coding,nonsense_mediated_decay	chr3:107467543-107518018	56.4542889954616	47.4777306333462	62.4844750647987	7.07452634181976	12.4789107905669	9.63184810748933
ENSMUSG00000026327.8	20.6222368878984	2.50426869946154	0.491214781225645	5.09811348350116	3.43055146678848e-07	2.40990540954809e-06	5.14218170783051	0.22240974919347	2.69066102781805	0.448806925248308	2.45152068001246	ENSMUSG00000026327.8	Serpinb11	protein_coding	chr1:107361198-107380475	39.5180022968231	36.5213312564201	29.2266093045026	4.04258648103986	6.71941350261294	7.70547848599147
ENSMUSG00000031780.2	2.14982785233887	2.50107685134369	1.49538802726563	1.67252700017733	0.0944204482476275	NA	2.03878263041397	0.27083046630343	0.0316658594004421	0.893450298869936	2.00711677101353	ENSMUSG00000031780.2	Ccl17	protein_coding	chr8:94810453-94812036	3.38725733972769	4.56516640705252	3.0234423418451	0	0.959916214658991	0.963184810748933
ENSMUSG00000100041.1	0.508322195878017	2.49659427155901	2.59356030091747	0.962612772363859	0.335741885444417	NA	0.598438866316107	0.102764152445903	-1	0	1.59843886631611	ENSMUSG00000100041.1	Gm5702	processed_pseudogene	chr1:108376970-108379438	1.12908577990923	0.913033281410503	1.00781411394837	0	0	0
ENSMUSG00000100913.1	0.508322195878017	2.49659427155901	2.59356030091747	0.962612772363859	0.335741885444417	NA	0.598438866316107	0.102764152445903	-1	0	1.59843886631611	ENSMUSG00000100913.1	Gm8392	processed_pseudogene	chr1:122190221-122191055	1.12908577990923	0.913033281410503	1.00781411394837	0	0	0
ENSMUSG00000083070.2	0.508322195878017	2.49659427155901	2.59356030091747	0.962612772363859	0.335741885444417	NA	0.598438866316107	0.102764152445903	-1	0	1.59843886631611	ENSMUSG00000083070.2	Gm13350	processed_pseudogene	chr2:18249365-18249843	1.12908577990923	0.913033281410503	1.00781411394837	0	0	0
ENSMUSG00000084124.1	0.508322195878017	2.49659427155901	2.59356030091747	0.962612772363859	0.335741885444417	NA	0.598438866316107	0.102764152445903	-1	0	1.59843886631611	ENSMUSG00000084124.1	Gm13588	processed_pseudogene	chr2:38490104-38490238	1.12908577990923	0.913033281410503	1.00781411394837	0	0	0
ENSMUSG00000061535.11	0.508322195878017	2.49659427155901	2.59356030091747	0.962612772363859	0.335741885444417	NA	0.598438866316107	0.102764152445903	-1	0	1.59843886631611	ENSMUSG00000061535.11	C1qtnf7	protein_coding	chr5:43515538-43618803	1.12908577990923	0.913033281410503	1.00781411394837	0	0	0
ENSMUSG00000094938.1	0.508322195878017	2.49659427155901	2.59356030091747	0.962612772363859	0.335741885444417	NA	0.598438866316107	0.102764152445903	-1	0	1.59843886631611	ENSMUSG00000094938.1	Gm23092	snRNA	chr5:91217898-91218004	1.12908577990923	0.913033281410503	1.00781411394837	0	0	0
ENSMUSG00000065320.1	0.508322195878017	2.49659427155901	2.59356030091747	0.962612772363859	0.335741885444417	NA	0.598438866316107	0.102764152445903	-1	0	1.59843886631611	ENSMUSG00000065320.1	Gm22056	snRNA	chr5:113928724-113928804	1.12908577990923	0.913033281410503	1.00781411394837	0	0	0
ENSMUSG00000046652.3	0.508322195878017	2.49659427155901	2.59356030091747	0.962612772363859	0.335741885444417	NA	0.598438866316107	0.102764152445903	-1	0	1.59843886631611	ENSMUSG00000046652.3	Tas2r143	protein_coding	chr6:42400238-42401119	1.12908577990923	0.913033281410503	1.00781411394837	0	0	0
ENSMUSG00000107574.1	0.508322195878017	2.49659427155901	2.59356030091747	0.962612772363859	0.335741885444417	NA	0.598438866316107	0.102764152445903	-1	0	1.59843886631611	ENSMUSG00000107574.1	Gm17834	processed_pseudogene	chr6:48819024-48820467	1.12908577990923	0.913033281410503	1.00781411394837	0	0	0
ENSMUSG00000030017.2	0.508322195878017	2.49659427155901	2.59356030091747	0.962612772363859	0.335741885444417	NA	0.598438866316107	0.102764152445903	-1	0	1.59843886631611	ENSMUSG00000030017.2	Reg3g	protein_coding,retained_intron	chr6:78466269-78468872	1.12908577990923	0.913033281410503	1.00781411394837	0	0	0
ENSMUSG00000107558.1	0.508322195878017	2.49659427155901	2.59356030091747	0.962612772363859	0.335741885444417	NA	0.598438866316107	0.102764152445903	-1	0	1.59843886631611	ENSMUSG00000107558.1	2010109P13Rik	TEC	chr6:100143423-100143814	1.12908577990923	0.913033281410503	1.00781411394837	0	0	0
ENSMUSG00000067599.13	0.508322195878017	2.49659427155901	2.59356030091747	0.962612772363859	0.335741885444417	NA	0.598438866316107	0.102764152445903	-1	0	1.59843886631611	ENSMUSG00000067599.13	Klra7	protein_coding	chr6:130218605-130233322	1.12908577990923	0.913033281410503	1.00781411394837	0	0	0
ENSMUSG00000097644.1	0.508322195878017	2.49659427155901	2.59356030091747	0.962612772363859	0.335741885444417	NA	0.598438866316107	0.102764152445903	-1	0	1.59843886631611	ENSMUSG00000097644.1	Gm26862	lncRNA	chr7:93006982-93104789	1.12908577990923	0.913033281410503	1.00781411394837	0	0	0
ENSMUSG00000035951.2	0.508322195878017	2.49659427155901	2.59356030091747	0.962612772363859	0.335741885444417	NA	0.598438866316107	0.102764152445903	-1	0	1.59843886631611	ENSMUSG00000035951.2	Ascl3	protein_coding	chr7:109727465-109731726	1.12908577990923	0.913033281410503	1.00781411394837	0	0	0
ENSMUSG00000082922.3	0.508322195878017	2.49659427155901	2.59356030091747	0.962612772363859	0.335741885444417	NA	0.598438866316107	0.102764152445903	-1	0	1.59843886631611	ENSMUSG00000082922.3	Gm6939	transcribed_unprocessed_pseudogene	chr7:126687459-126690034	1.12908577990923	0.913033281410503	1.00781411394837	0	0	0
ENSMUSG00000109137.1	0.508322195878017	2.49659427155901	2.59356030091747	0.962612772363859	0.335741885444417	NA	0.598438866316107	0.102764152445903	-1	0	1.59843886631611	ENSMUSG00000109137.1	Gm34908	lncRNA	chr7:132361375-132365863	1.12908577990923	0.913033281410503	1.00781411394837	0	0	0
ENSMUSG00000100335.2	0.508322195878017	2.49659427155901	2.59356030091747	0.962612772363859	0.335741885444417	NA	0.598438866316107	0.102764152445903	-1	0	1.59843886631611	ENSMUSG00000100335.2	2310008N11Rik	lncRNA	chr8:26814593-26884380	1.12908577990923	0.913033281410503	1.00781411394837	0	0	0
ENSMUSG00000097072.7	0.508322195878017	2.49659427155901	2.59356030091747	0.962612772363859	0.335741885444417	NA	0.598438866316107	0.102764152445903	-1	0	1.59843886631611	ENSMUSG00000097072.7	Foxl2os	retained_intron,lncRNA	chr9:98949781-98955299	1.12908577990923	0.913033281410503	1.00781411394837	0	0	0
ENSMUSG00000111360.1	0.508322195878017	2.49659427155901	2.59356030091747	0.962612772363859	0.335741885444417	NA	0.598438866316107	0.102764152445903	-1	0	1.59843886631611	ENSMUSG00000111360.1	Gm38642	lncRNA	chr9:120193089-120280327	1.12908577990923	0.913033281410503	1.00781411394837	0	0	0
ENSMUSG00000111377.1	0.508322195878017	2.49659427155901	2.59356030091747	0.962612772363859	0.335741885444417	NA	0.598438866316107	0.102764152445903	-1	0	1.59843886631611	ENSMUSG00000111377.1	Gm40634	lncRNA	chr10:43740114-43743087	1.12908577990923	0.913033281410503	1.00781411394837	0	0	0
ENSMUSG00000017211.14	0.508322195878017	2.49659427155901	2.59356030091747	0.962612772363859	0.335741885444417	NA	0.598438866316107	0.102764152445903	-1	0	1.59843886631611	ENSMUSG00000017211.14	Gsdma2	protein_coding,lncRNA	chr11:98646759-98657964	1.12908577990923	0.913033281410503	1.00781411394837	0	0	0
ENSMUSG00000098029.2	0.508322195878017	2.49659427155901	2.59356030091747	0.962612772363859	0.335741885444417	NA	0.598438866316107	0.102764152445903	-1	0	1.59843886631611	ENSMUSG00000098029.2	Gm7745	lncRNA,transcribed_processed_pseudogene	chr12:61302553-61354674	1.12908577990923	0.913033281410503	1.00781411394837	0	0	0
ENSMUSG00000088651.1	0.508322195878017	2.49659427155901	2.59356030091747	0.962612772363859	0.335741885444417	NA	0.598438866316107	0.102764152445903	-1	0	1.59843886631611	ENSMUSG00000088651.1	Gm24853	snoRNA	chr12:81501240-81501360	1.12908577990923	0.913033281410503	1.00781411394837	0	0	0
ENSMUSG00000113811.1	0.508322195878017	2.49659427155901	2.59356030091747	0.962612772363859	0.335741885444417	NA	0.598438866316107	0.102764152445903	-1	0	1.59843886631611	ENSMUSG00000113811.1	Gm47882	lncRNA	chr13:13862534-13893979	1.12908577990923	0.913033281410503	1.00781411394837	0	0	0
ENSMUSG00000082861.3	0.508322195878017	2.49659427155901	2.59356030091747	0.962612772363859	0.335741885444417	NA	0.598438866316107	0.102764152445903	-1	0	1.59843886631611	ENSMUSG00000082861.3	Gm11362	processed_pseudogene	chr13:28836875-28837724	1.12908577990923	0.913033281410503	1.00781411394837	0	0	0
ENSMUSG00000022583.12	0.508322195878017	2.49659427155901	2.59356030091747	0.962612772363859	0.335741885444417	NA	0.598438866316107	0.102764152445903	-1	0	1.59843886631611	ENSMUSG00000022583.12	Ly6f	protein_coding	chr15:75268421-75272235	1.12908577990923	0.913033281410503	1.00781411394837	0	0	0
ENSMUSG00000116072.1	0.508322195878017	2.49659427155901	2.59356030091747	0.962612772363859	0.335741885444417	NA	0.598438866316107	0.102764152445903	-1	0	1.59843886631611	ENSMUSG00000116072.1	Gm46526	lncRNA	chr15:84106658-84108851	1.12908577990923	0.913033281410503	1.00781411394837	0	0	0
ENSMUSG00000092265.2	0.508322195878017	2.49659427155901	2.59356030091747	0.962612772363859	0.335741885444417	NA	0.598438866316107	0.102764152445903	-1	0	1.59843886631611	ENSMUSG00000092265.2	Gm5682	unprocessed_pseudogene	chr17:36210276-36211184	1.12908577990923	0.913033281410503	1.00781411394837	0	0	0
ENSMUSG00000095614.1	0.508322195878017	2.49659427155901	2.59356030091747	0.962612772363859	0.335741885444417	NA	0.598438866316107	0.102764152445903	-1	0	1.59843886631611	ENSMUSG00000095614.1	Gm6291	processed_pseudogene	chr18:6371352-6371660	1.12908577990923	0.913033281410503	1.00781411394837	0	0	0
ENSMUSG00000001804.9	0.508322195878017	2.49659427155901	2.59356030091747	0.962612772363859	0.335741885444417	NA	0.598438866316107	0.102764152445903	-1	0	1.59843886631611	ENSMUSG00000001804.9	Dsg4	protein_coding	chr18:20436175-20471821	1.12908577990923	0.913033281410503	1.00781411394837	0	0	0
ENSMUSG00000103472.1	0.508322195878017	2.49659427155901	2.59356030091747	0.962612772363859	0.335741885444417	NA	0.598438866316107	0.102764152445903	-1	0	1.59843886631611	ENSMUSG00000103472.1	Pcdhga7	protein_coding	chr18:37714764-37841873	1.12908577990923	0.913033281410503	1.00781411394837	0	0	0
ENSMUSG00000024868.8	0.508322195878017	2.49659427155901	2.59356030091747	0.962612772363859	0.335741885444417	NA	0.598438866316107	0.102764152445903	-1	0	1.59843886631611	ENSMUSG00000024868.8	Dkk1	protein_coding	chr19:30545863-30549665	1.12908577990923	0.913033281410503	1.00781411394837	0	0	0
ENSMUSG00000082467.1	0.508322195878017	2.49659427155901	2.59356030091747	0.962612772363859	0.335741885444417	NA	0.598438866316107	0.102764152445903	-1	0	1.59843886631611	ENSMUSG00000082467.1	Gm6743	processed_pseudogene	chrX:61830510-61831575	1.12908577990923	0.913033281410503	1.00781411394837	0	0	0
ENSMUSG00000085286.1	1.14907674538291	2.49647508730408	1.9234629567629	1.29790650686901	0.194319463850301	NA	1.24352474668433	0.501509121423306	-0.468277928039759	0.920969644140933	1.71180267472409	ENSMUSG00000085286.1	Ube4bos3	lncRNA	chr4:149334639-149335897	1.12908577990923	2.73909984423151	2.01562822789673	1.01064662025997	0	0
ENSMUSG00000081946.1	1.14116644379773	2.49642545771448	1.92659434822996	1.29577119335373	0.19505432534271	NA	1.24352474668433	0.501509121423306	-0.48362933209025	0.894380232357963	1.72715407877458	ENSMUSG00000081946.1	Gm11472	processed_pseudogene	chr2:167087184-167087739	1.12908577990923	2.73909984423151	2.01562822789673	0	0	0.963184810748933
ENSMUSG00000085721.1	1.14116644379773	2.49642545771448	1.92659434822996	1.29577119335373	0.19505432534271	NA	1.24352474668433	0.501509121423306	-0.48362933209025	0.894380232357963	1.72715407877458	ENSMUSG00000085721.1	Gm12796	lncRNA	chr4:101292414-101321745	1.12908577990923	2.73909984423151	2.01562822789673	0	0	0.963184810748933
ENSMUSG00000081550.1	1.14116644379773	2.49642545771448	1.92659434822996	1.29577119335373	0.19505432534271	NA	1.24352474668433	0.501509121423306	-0.48362933209025	0.894380232357963	1.72715407877458	ENSMUSG00000081550.1	Gm15877	processed_pseudogene	chr7:12517405-12518368	1.12908577990923	2.73909984423151	2.01562822789673	0	0	0.963184810748933
ENSMUSG00000019935.16	1.14116644379773	2.49642545771448	1.92659434822996	1.29577119335373	0.19505432534271	NA	1.24352474668433	0.501509121423306	-0.48362933209025	0.894380232357963	1.72715407877458	ENSMUSG00000019935.16	Slc17a8	protein_coding	chr10:89574020-89621253	1.12908577990923	2.73909984423151	2.01562822789673	0	0	0.963184810748933
ENSMUSG00000097232.1	1.14062167778274	2.49642203264291	1.92681129511124	1.29562352004937	0.195105221898688	NA	1.24352474668433	0.501509121423306	-0.484704808509308	0.892517452557813	1.72822955519364	ENSMUSG00000097232.1	Gm26854	lncRNA	chr15:41758060-41788911	1.12908577990923	2.73909984423151	2.01562822789673	0	0.959916214658991	0
ENSMUSG00000024518.4	1.14062167778274	2.49642203264291	1.92681129511124	1.29562352004937	0.195105221898688	NA	1.24352474668433	0.501509121423306	-0.484704808509308	0.892517452557813	1.72822955519364	ENSMUSG00000024518.4	Rax	protein_coding,nonsense_mediated_decay,retained_intron	chr18:65928277-65939787	1.12908577990923	2.73909984423151	2.01562822789673	0	0.959916214658991	0
ENSMUSG00000091968.1	2.16524944755434	2.4934972891579	1.55300449386255	1.60559566891929	0.108362777710953	NA	1.67332973712649	1.26029460772416	0.0480927398699911	0.907966982406498	1.6252369972565	ENSMUSG00000091968.1	Gm17115	lncRNA	chr17:32788394-32789591	1.12908577990923	1.82606656282101	8.06251291158693	1.01064662025997	0	0.963184810748933
ENSMUSG00000081712.1	1.13620653887891	2.49102108300119	2.02990495559949	1.22716143735189	0.219761920134955	NA	0.799267842361704	1.6307647291716	-0.484704808509308	0.892517452557813	1.28397265087101	ENSMUSG00000081712.1	Gm12096	processed_pseudogene	chr11:30528295-30529401	0	1.82606656282101	4.03125645579346	0	0.959916214658991	0
ENSMUSG00000081037.3	0.503907056974183	2.48830418863713	3.00522042432655	0.827993903041154	0.407673952776871	NA	-0.0610047980733783	1.62638739780031	-1	0	0.938995201926622	ENSMUSG00000081037.3	Gm13929	transcribed_processed_pseudogene	chr2:112000180-112001304	0	0	3.0234423418451	0	0	0
ENSMUSG00000059077.6	0.503907056974183	2.48830418863713	3.00522042432655	0.827993903041154	0.407673952776871	NA	-0.0610047980733783	1.62638739780031	-1	0	0.938995201926622	ENSMUSG00000059077.6	Pth	protein_coding	chr7:113385580-113388570	0	0	3.0234423418451	0	0	0
ENSMUSG00000108379.1	0.503907056974183	2.48830418863713	3.00522042432655	0.827993903041154	0.407673952776871	NA	-0.0610047980733783	1.62638739780031	-1	0	0.938995201926622	ENSMUSG00000108379.1	A730082K24Rik	lncRNA	chr7:114948650-114983960	0	0	3.0234423418451	0	0	0
ENSMUSG00000100837.7	0.503907056974183	2.48830418863713	3.00522042432655	0.827993903041154	0.407673952776871	NA	-0.0610047980733783	1.62638739780031	-1	0	0.938995201926622	ENSMUSG00000100837.7	1700063D05Rik	lncRNA	chr9:41192446-41217990	0	0	3.0234423418451	0	0	0
ENSMUSG00000086971.1	0.503907056974183	2.48830418863713	3.00522042432655	0.827993903041154	0.407673952776871	NA	-0.0610047980733783	1.62638739780031	-1	0	0.938995201926622	ENSMUSG00000086971.1	4930527B05Rik	lncRNA	chr11:81385013-81402491	0	0	3.0234423418451	0	0	0
ENSMUSG00000117421.1	0.503907056974183	2.48830418863713	3.00522042432655	0.827993903041154	0.407673952776871	NA	-0.0610047980733783	1.62638739780031	-1	0	0.938995201926622	ENSMUSG00000117421.1	Gm41639	lncRNA	chr17:83950991-83952463	0	0	3.0234423418451	0	0	0
ENSMUSG00000113901.1	2.17757488804335	2.48341478072597	1.53749519869249	1.61523416973133	0.106259993485613	NA	1.9567045677186	0.663284857207394	-0.221945359511534	1.34763016839076	2.17864992723014	ENSMUSG00000113901.1	Gm49381	processed_pseudogene	chr12:20071882-20072011	2.25817155981846	2.73909984423151	6.0468846836902	2.02129324051993	0	0
ENSMUSG00000118199.1	2.09802229716611	2.47078443227276	1.52982170420342	1.61507999624002	0.10629337228611	NA	1.8597976854671	0.803789739525403	0.0316658594004421	0.893450298869936	1.82813182606666	ENSMUSG00000118199.1	Gm8390	processed_pseudogene	chr18:44061598-44062204	2.25817155981846	6.39123296987352	2.01562822789673	0	0.959916214658991	0.963184810748933
ENSMUSG00000027713.6	7.47078825907766	2.46742645984718	0.815278351867622	3.02648347548399	0.00247416344093324	0.00851335501868083	3.64709467972051	0.558481110620156	1.45662640580343	0.261527569206941	2.19046827391709	ENSMUSG00000027713.6	1810062G17Rik	protein_coding	chr3:36475937-36482299	18.0653724785477	11.8694326583365	8.06251291158693	2.02129324051993	2.87974864397697	1.92636962149787
ENSMUSG00000079157.4	3.18770103882197	2.46265126336504	1.24669586825373	1.9753424440353	0.0482292996352748	0.111096529802956	2.48819957945999	0.582598160633463	0.29132185210528	1.16938986507514	2.19687772735471	ENSMUSG00000079157.4	Fam155a	protein_coding,lncRNA,retained_intron,nonsense_mediated_decay	chr8:9205902-9771161	6.77451467945539	6.39123296987352	3.0234423418451	1.01064662025997	0	1.92636962149787
ENSMUSG00000038663.7	5.28480335976559	2.45989924230236	0.952089571543026	2.58368468243556	0.00977511168515061	0.0284279384715559	3.21316700394401	0.329966359646287	1.0529496121242	0.440002003311596	2.16021739181981	ENSMUSG00000038663.7	Fsd2	protein_coding	chr7:81533308-81566944	6.77451467945539	10.956399376926	9.07032702553529	2.02129324051993	0.959916214658991	1.92636962149787
ENSMUSG00000096802.1	0.49252539045504	2.45971108016168	2.79591640641095	0.879751295325438	0.378994054568565	NA	0.307318317649394	1.16095484676842	-1	0	1.30731831764939	ENSMUSG00000096802.1	Gm15433	processed_pseudogene	chr1:84963669-84964559	1.12908577990923	1.82606656282101	0	0	0	0
ENSMUSG00000038768.8	0.49252539045504	2.45971108016168	2.79591640641095	0.879751295325438	0.378994054568565	NA	0.307318317649394	1.16095484676842	-1	0	1.30731831764939	ENSMUSG00000038768.8	9130409I23Rik	protein_coding	chr1:181051237-181060667	1.12908577990923	1.82606656282101	0	0	0	0
ENSMUSG00000087612.1	0.49252539045504	2.45971108016168	2.79591640641095	0.879751295325438	0.378994054568565	NA	0.307318317649394	1.16095484676842	-1	0	1.30731831764939	ENSMUSG00000087612.1	A230005M16Rik	lncRNA	chr2:25705850-25709716	1.12908577990923	1.82606656282101	0	0	0	0
ENSMUSG00000087301.7	0.49252539045504	2.45971108016168	2.79591640641095	0.879751295325438	0.378994054568565	NA	0.307318317649394	1.16095484676842	-1	0	1.30731831764939	ENSMUSG00000087301.7	Gm13629	lncRNA	chr2:66440880-66546026	1.12908577990923	1.82606656282101	0	0	0	0
ENSMUSG00000027356.8	0.49252539045504	2.45971108016168	2.79591640641095	0.879751295325438	0.378994054568565	NA	0.307318317649394	1.16095484676842	-1	0	1.30731831764939	ENSMUSG00000027356.8	Fermt1	retained_intron,protein_coding,lncRNA	chr2:132904389-132945906	1.12908577990923	1.82606656282101	0	0	0	0
ENSMUSG00000104964.1	0.49252539045504	2.45971108016168	2.79591640641095	0.879751295325438	0.378994054568565	NA	0.307318317649394	1.16095484676842	-1	0	1.30731831764939	ENSMUSG00000104964.1	4930597L12Rik	TEC	chr3:153473744-153474654	1.12908577990923	1.82606656282101	0	0	0	0
ENSMUSG00000096423.1	0.49252539045504	2.45971108016168	2.79591640641095	0.879751295325438	0.378994054568565	NA	0.307318317649394	1.16095484676842	-1	0	1.30731831764939	ENSMUSG00000096423.1	Gm24978	snRNA	chr4:16675923-16676029	1.12908577990923	1.82606656282101	0	0	0	0
ENSMUSG00000070877.4	0.49252539045504	2.45971108016168	2.79591640641095	0.879751295325438	0.378994054568565	NA	0.307318317649394	1.16095484676842	-1	0	1.30731831764939	ENSMUSG00000070877.4	Ldlrad1	protein_coding	chr4:107209180-107218060	1.12908577990923	1.82606656282101	0	0	0	0
ENSMUSG00000118397.1	0.49252539045504	2.45971108016168	2.79591640641095	0.879751295325438	0.378994054568565	NA	0.307318317649394	1.16095484676842	-1	0	1.30731831764939	ENSMUSG00000118397.1	AC117248.1	unitary_pseudogene	chr9:96426326-96449345	1.12908577990923	1.82606656282101	0	0	0	0
ENSMUSG00000004296.14	0.49252539045504	2.45971108016168	2.79591640641095	0.879751295325438	0.378994054568565	NA	0.307318317649394	1.16095484676842	-1	0	1.30731831764939	ENSMUSG00000004296.14	Il12b	protein_coding	chr11:44400063-44414033	1.12908577990923	1.82606656282101	0	0	0	0
ENSMUSG00000070438.5	0.49252539045504	2.45971108016168	2.79591640641095	0.879751295325438	0.378994054568565	NA	0.307318317649394	1.16095484676842	-1	0	1.30731831764939	ENSMUSG00000070438.5	Olfr313	protein_coding	chr11:58815000-58819450	1.12908577990923	1.82606656282101	0	0	0	0
ENSMUSG00000084822.1	0.49252539045504	2.45971108016168	2.79591640641095	0.879751295325438	0.378994054568565	NA	0.307318317649394	1.16095484676842	-1	0	1.30731831764939	ENSMUSG00000084822.1	Myadml2os	lncRNA	chr11:120647670-120657061	1.12908577990923	1.82606656282101	0	0	0	0
ENSMUSG00000020591.11	0.49252539045504	2.45971108016168	2.79591640641095	0.879751295325438	0.378994054568565	NA	0.307318317649394	1.16095484676842	-1	0	1.30731831764939	ENSMUSG00000020591.11	Ntsr2	protein_coding,retained_intron	chr12:16653382-16660227	1.12908577990923	1.82606656282101	0	0	0	0
ENSMUSG00000111886.1	0.49252539045504	2.45971108016168	2.79591640641095	0.879751295325438	0.378994054568565	NA	0.307318317649394	1.16095484676842	-1	0	1.30731831764939	ENSMUSG00000111886.1	Gm47617	processed_pseudogene	chr12:57698601-57699062	1.12908577990923	1.82606656282101	0	0	0	0
ENSMUSG00000079034.2	0.49252539045504	2.45971108016168	2.79591640641095	0.879751295325438	0.378994054568565	NA	0.307318317649394	1.16095484676842	-1	0	1.30731831764939	ENSMUSG00000079034.2	Gm8300	protein_coding	chr12:87514316-87518266	1.12908577990923	1.82606656282101	0	0	0	0
ENSMUSG00000105014.1	0.49252539045504	2.45971108016168	2.79591640641095	0.879751295325438	0.378994054568565	NA	0.307318317649394	1.16095484676842	-1	0	1.30731831764939	ENSMUSG00000105014.1	Gm44367	miRNA	chr13:21716667-21716804	1.12908577990923	1.82606656282101	0	0	0	0
ENSMUSG00000038925.13	0.49252539045504	2.45971108016168	2.79591640641095	0.879751295325438	0.378994054568565	NA	0.307318317649394	1.16095484676842	-1	0	1.30731831764939	ENSMUSG00000038925.13	E330034G19Rik	protein_coding,retained_intron,lncRNA	chr14:24293214-24309966	1.12908577990923	1.82606656282101	0	0	0	0
ENSMUSG00000091216.2	0.49252539045504	2.45971108016168	2.79591640641095	0.879751295325438	0.378994054568565	NA	0.307318317649394	1.16095484676842	-1	0	1.30731831764939	ENSMUSG00000091216.2	Gm17208	processed_pseudogene	chr14:43713383-43715579	1.12908577990923	1.82606656282101	0	0	0	0
ENSMUSG00000060523.5	0.49252539045504	2.45971108016168	2.79591640641095	0.879751295325438	0.378994054568565	NA	0.307318317649394	1.16095484676842	-1	0	1.30731831764939	ENSMUSG00000060523.5	Olfr726	protein_coding	chr14:50083570-50090953	1.12908577990923	1.82606656282101	0	0	0	0
ENSMUSG00000104876.1	0.49252539045504	2.45971108016168	2.79591640641095	0.879751295325438	0.378994054568565	NA	0.307318317649394	1.16095484676842	-1	0	1.30731831764939	ENSMUSG00000104876.1	Trdc	TR_C_gene	chr14:54142851-54148868	1.12908577990923	1.82606656282101	0	0	0	0
ENSMUSG00000118024.1	0.49252539045504	2.45971108016168	2.79591640641095	0.879751295325438	0.378994054568565	NA	0.307318317649394	1.16095484676842	-1	0	1.30731831764939	ENSMUSG00000118024.1	Gm50419	lncRNA	chr18:83807617-83827606	1.12908577990923	1.82606656282101	0	0	0	0
ENSMUSG00000084186.1	0.49252539045504	2.45971108016168	2.79591640641095	0.879751295325438	0.378994054568565	NA	0.307318317649394	1.16095484676842	-1	0	1.30731831764939	ENSMUSG00000084186.1	Rpl36-ps10	processed_pseudogene	chrX:19870824-19871039	1.12908577990923	1.82606656282101	0	0	0	0
ENSMUSG00000084125.1	0.49252539045504	2.45971108016168	2.79591640641095	0.879751295325438	0.378994054568565	NA	0.307318317649394	1.16095484676842	-1	0	1.30731831764939	ENSMUSG00000084125.1	Gm8757	processed_pseudogene	chrX:78624706-78625077	1.12908577990923	1.82606656282101	0	0	0	0
ENSMUSG00000060081.1	3.16694432848017	2.4555902604961	1.21959125257616	2.01345348723117	0.0440669434985942	0.10280409957321	2.52806232621552	0.312623886334294	0.563387931360683	0.0275680428524654	1.96467439485484	ENSMUSG00000060081.1	Hist1h2aa	protein_coding	chr13:23934462-23934851	5.64542889954616	6.39123296987352	4.03125645579346	1.01064662025997	0.959916214658991	0.963184810748933
ENSMUSG00000090114.1	1.10515769404795	2.45420712370145	2.04234531765784	1.20166119925103	0.229494819901458	NA	0.794923809800026	1.59592355511797	-0.48362933209025	0.894380232357963	1.27855314189028	ENSMUSG00000090114.1	Gm3076	processed_pseudogene	chr3:154132340-154132790	0	3.65213312564201	2.01562822789673	0	0	0.963184810748933
ENSMUSG00000085804.1	1.10461292803296	2.4541993860647	2.04261255396922	1.20150019703721	0.229557230098497	NA	0.794923809800026	1.59592355511797	-0.484704808509308	0.892517452557813	1.27962861830933	ENSMUSG00000085804.1	Gm12973	lncRNA	chr4:130974790-131001339	0	3.65213312564201	2.01562822789673	0	0.959916214658991	0
ENSMUSG00000099936.1	0.488110251551206	2.45113824485882	2.80439331083837	0.874035120318431	0.382099127987389	NA	0.276571391800916	1.18124221833472	-1	0	1.27657139180092	ENSMUSG00000099936.1	Gm28867	lncRNA	chr1:118357312-118363449	0	0.913033281410503	2.01562822789673	0	0	0
ENSMUSG00000083893.1	0.488110251551206	2.45113824485882	2.80439331083837	0.874035120318431	0.382099127987389	NA	0.276571391800916	1.18124221833472	-1	0	1.27657139180092	ENSMUSG00000083893.1	Gm13347	processed_pseudogene	chr2:19677251-19678603	0	0.913033281410503	2.01562822789673	0	0	0
ENSMUSG00000105496.1	0.488110251551206	2.45113824485882	2.80439331083837	0.874035120318431	0.382099127987389	NA	0.276571391800916	1.18124221833472	-1	0	1.27657139180092	ENSMUSG00000105496.1	Mir7004	miRNA	chr2:168640696-168640759	0	0.913033281410503	2.01562822789673	0	0	0
ENSMUSG00000028011.16	0.488110251551206	2.45113824485882	2.80439331083837	0.874035120318431	0.382099127987389	NA	0.276571391800916	1.18124221833472	-1	0	1.27657139180092	ENSMUSG00000028011.16	Tdo2	protein_coding,lncRNA,retained_intron	chr3:81957090-81976202	0	0.913033281410503	2.01562822789673	0	0	0
ENSMUSG00000106596.1	0.488110251551206	2.45113824485882	2.80439331083837	0.874035120318431	0.382099127987389	NA	0.276571391800916	1.18124221833472	-1	0	1.27657139180092	ENSMUSG00000106596.1	Gm42822	TEC	chr3:136701211-136702739	0	0.913033281410503	2.01562822789673	0	0	0
ENSMUSG00000064782.1	0.488110251551206	2.45113824485882	2.80439331083837	0.874035120318431	0.382099127987389	NA	0.276571391800916	1.18124221833472	-1	0	1.27657139180092	ENSMUSG00000064782.1	Gm22685	snRNA	chr4:49289298-49289403	0	0.913033281410503	2.01562822789673	0	0	0
ENSMUSG00000060183.6	0.488110251551206	2.45113824485882	2.80439331083837	0.874035120318431	0.382099127987389	NA	0.276571391800916	1.18124221833472	-1	0	1.27657139180092	ENSMUSG00000060183.6	Cxcl11	protein_coding,polymorphic_pseudogene	chr5:92359544-92365485	0	0.913033281410503	2.01562822789673	0	0	0
ENSMUSG00000107805.1	0.488110251551206	2.45113824485882	2.80439331083837	0.874035120318431	0.382099127987389	NA	0.276571391800916	1.18124221833472	-1	0	1.27657139180092	ENSMUSG00000107805.1	Gm44003	processed_pseudogene	chr6:132388886-132389375	0	0.913033281410503	2.01562822789673	0	0	0
ENSMUSG00000108105.1	0.488110251551206	2.45113824485882	2.80439331083837	0.874035120318431	0.382099127987389	NA	0.276571391800916	1.18124221833472	-1	0	1.27657139180092	ENSMUSG00000108105.1	Gm5340	processed_pseudogene	chr7:3284595-3285474	0	0.913033281410503	2.01562822789673	0	0	0
ENSMUSG00000108909.1	0.488110251551206	2.45113824485882	2.80439331083837	0.874035120318431	0.382099127987389	NA	0.276571391800916	1.18124221833472	-1	0	1.27657139180092	ENSMUSG00000108909.1	Gm9373	processed_pseudogene	chr7:58951578-58952176	0	0.913033281410503	2.01562822789673	0	0	0
ENSMUSG00000108892.1	0.488110251551206	2.45113824485882	2.80439331083837	0.874035120318431	0.382099127987389	NA	0.276571391800916	1.18124221833472	-1	0	1.27657139180092	ENSMUSG00000108892.1	Gm9449	processed_pseudogene	chr7:107951346-107952356	0	0.913033281410503	2.01562822789673	0	0	0
ENSMUSG00000046321.8	0.488110251551206	2.45113824485882	2.80439331083837	0.874035120318431	0.382099127987389	NA	0.276571391800916	1.18124221833472	-1	0	1.27657139180092	ENSMUSG00000046321.8	Hs3st2	protein_coding	chr7:121391859-121501770	0	0.913033281410503	2.01562822789673	0	0	0
ENSMUSG00000019936.10	0.488110251551206	2.45113824485882	2.80439331083837	0.874035120318431	0.382099127987389	NA	0.276571391800916	1.18124221833472	-1	0	1.27657139180092	ENSMUSG00000019936.10	Epyc	protein_coding	chr10:97644068-97682454	0	0.913033281410503	2.01562822789673	0	0	0
ENSMUSG00000085853.1	0.488110251551206	2.45113824485882	2.80439331083837	0.874035120318431	0.382099127987389	NA	0.276571391800916	1.18124221833472	-1	0	1.27657139180092	ENSMUSG00000085853.1	Gm12167	lncRNA	chr11:46342287-46345020	0	0.913033281410503	2.01562822789673	0	0	0
ENSMUSG00000034031.5	0.488110251551206	2.45113824485882	2.80439331083837	0.874035120318431	0.382099127987389	NA	0.276571391800916	1.18124221833472	-1	0	1.27657139180092	ENSMUSG00000034031.5	Ccdc182	protein_coding	chr11:88294058-88295261	0	0.913033281410503	2.01562822789673	0	0	0
ENSMUSG00000112583.1	0.488110251551206	2.45113824485882	2.80439331083837	0.874035120318431	0.382099127987389	NA	0.276571391800916	1.18124221833472	-1	0	1.27657139180092	ENSMUSG00000112583.1	Gm4930	processed_pseudogene	chr12:59317083-59318169	0	0.913033281410503	2.01562822789673	0	0	0
ENSMUSG00000091583.1	0.488110251551206	2.45113824485882	2.80439331083837	0.874035120318431	0.382099127987389	NA	0.276571391800916	1.18124221833472	-1	0	1.27657139180092	ENSMUSG00000091583.1	Gm17033	lncRNA	chr12:106558750-106574924	0	0.913033281410503	2.01562822789673	0	0	0
ENSMUSG00000050765.3	0.488110251551206	2.45113824485882	2.80439331083837	0.874035120318431	0.382099127987389	NA	0.276571391800916	1.18124221833472	-1	0	1.27657139180092	ENSMUSG00000050765.3	Gm5084	lncRNA	chr13:60205471-60216023	0	0.913033281410503	2.01562822789673	0	0	0
ENSMUSG00000115726.1	0.488110251551206	2.45113824485882	2.80439331083837	0.874035120318431	0.382099127987389	NA	0.276571391800916	1.18124221833472	-1	0	1.27657139180092	ENSMUSG00000115726.1	Gm30083	protein_coding,retained_intron	chr14:33988417-34015182	0	0.913033281410503	2.01562822789673	0	0	0
ENSMUSG00000041044.9	0.488110251551206	2.45113824485882	2.80439331083837	0.874035120318431	0.382099127987389	NA	0.276571391800916	1.18124221833472	-1	0	1.27657139180092	ENSMUSG00000041044.9	Lrit1	protein_coding	chr14:37054830-37064946	0	0.913033281410503	2.01562822789673	0	0	0
ENSMUSG00000114446.1	0.488110251551206	2.45113824485882	2.80439331083837	0.874035120318431	0.382099127987389	NA	0.276571391800916	1.18124221833472	-1	0	1.27657139180092	ENSMUSG00000114446.1	Gm33524	lncRNA	chr14:70018231-70057367	0	0.913033281410503	2.01562822789673	0	0	0
ENSMUSG00000098698.1	0.488110251551206	2.45113824485882	2.80439331083837	0.874035120318431	0.382099127987389	NA	0.276571391800916	1.18124221833472	-1	0	1.27657139180092	ENSMUSG00000098698.1	Mir6960	miRNA	chr15:99080805-99080865	0	0.913033281410503	2.01562822789673	0	0	0
ENSMUSG00000116973.1	0.488110251551206	2.45113824485882	2.80439331083837	0.874035120318431	0.382099127987389	NA	0.276571391800916	1.18124221833472	-1	0	1.27657139180092	ENSMUSG00000116973.1	AV205837	lncRNA	chr16:31325235-31327538	0	0.913033281410503	2.01562822789673	0	0	0
ENSMUSG00000024729.7	0.488110251551206	2.45113824485882	2.80439331083837	0.874035120318431	0.382099127987389	NA	0.276571391800916	1.18124221833472	-1	0	1.27657139180092	ENSMUSG00000024729.7	1700017D01Rik	protein_coding,retained_intron	chr19:11096816-11130876	0	0.913033281410503	2.01562822789673	0	0	0
ENSMUSG00000083608.1	0.488110251551206	2.45113824485882	2.80439331083837	0.874035120318431	0.382099127987389	NA	0.276571391800916	1.18124221833472	-1	0	1.27657139180092	ENSMUSG00000083608.1	Gm14863	processed_pseudogene	chrX:9344026-9344332	0	0.913033281410503	2.01562822789673	0	0	0
ENSMUSG00000033854.10	12.5973100719861	2.43991231038442	0.645282560799766	3.78115334057747	0.000156103481362514	0.000699817482072485	4.35824594497963	0.593788344085796	2.05285186500443	0.674456058239459	2.3053940799752	ENSMUSG00000033854.10	Kcnk10	protein_coding,retained_intron	chr12:98429437-98578310	16.9362866986385	14.6085325025681	32.2500516463477	5.05323310129983	1.91983242931798	4.81592405374467
ENSMUSG00000026418.16	1.09727119021014	2.43450531397439	2.077130564294	1.17205213568356	0.241176125059896	NA	0.644356082834848	1.67090940801089	-0.468277928039759	0.920969644140933	1.11263401087461	ENSMUSG00000026418.16	Tnni1	protein_coding,lncRNA	chr1:135779434-135810989	0	4.56516640705252	1.00781411394837	1.01064662025997	0	0
ENSMUSG00000107092.1	1.09727119021014	2.43450531397439	2.077130564294	1.17205213568356	0.241176125059896	NA	0.644356082834848	1.67090940801089	-0.468277928039759	0.920969644140933	1.11263401087461	ENSMUSG00000107092.1	Gm7993	processed_pseudogene	chr5:95974240-95975623	0	4.56516640705252	1.00781411394837	1.01064662025997	0	0
ENSMUSG00000028536.12	1.08881612260998	2.43436298645512	2.08135285325655	1.16960609665307	0.242159522747117	NA	0.644356082834848	1.67090940801089	-0.484704808509308	0.892517452557813	1.12906089134416	ENSMUSG00000028536.12	2610528J11Rik	protein_coding	chr4:118526999-118530228	0	4.56516640705252	1.00781411394837	0	0.959916214658991	0
ENSMUSG00000022416.15	14.4886336558921	2.42377576832751	0.572039321792937	4.23707894892732	2.26446529407718e-05	0.000118128625886354	4.63404688918177	0.152747445145376	2.33323759822843	0.129683478131148	2.30080929095334	ENSMUSG00000022416.15	Cacna1i	nonsense_mediated_decay,protein_coding,lncRNA	chr15:80287238-80398279	23.7108013780939	27.3909984423151	22.1719105068641	4.04258648103986	4.79958107329495	4.81592405374467
ENSMUSG00000034839.5	3.04991824561566	2.42015389810119	1.32512679602481	1.82635647046101	0.0677965842001613	NA	2.30373633282897	0.908289256497384	-0.0810280148300782	1.59170616904674	2.38476434765904	ENSMUSG00000034839.5	Larp6	protein_coding	chr9:60712989-60738801	2.25817155981846	9.13033281410504	4.03125645579346	0	2.87974864397697	0
ENSMUSG00000026751.14	8.31993571622756	2.42010307350147	0.774457958882882	3.12489922240886	0.00177865984591516	0.00636426230988064	3.76851322051278	0.643077386661188	1.61872535800415	0.296094172829746	2.14978786250864	ENSMUSG00000026751.14	Nr5a1	protein_coding,retained_intron	chr2:38692656-38714542	20.3235440383662	13.6954992211576	8.06251291158693	3.0319398607799	2.87974864397697	1.92636962149787
ENSMUSG00000038651.15	2.09392501129317	2.41483967010937	1.54326343011444	1.56476180474923	0.117638770689348	NA	1.76607343124393	1.11928893529178	0.0480927398699911	0.907966982406498	1.71798069137394	ENSMUSG00000038651.15	Sycp2l	protein_coding,retained_intron	chr13:41114307-41174351	5.64542889954616	0.913033281410503	4.03125645579346	1.01064662025997	0	0.963184810748933
ENSMUSG00000011171.11	26.7125924406407	2.4133024810031	0.428907215488912	5.62663064143645	1.83763624436702e-08	1.53014454112219e-07	5.49637691794272	0.211548849054521	3.1216606979275	0.408748163471671	2.37471622001521	ENSMUSG00000011171.11	Vipr2	retained_intron,protein_coding,lncRNA	chr12:116077726-116146261	40.6470880767323	52.9559303218092	41.320378671883	7.07452634181976	6.71941350261294	11.5582177289872
ENSMUSG00000104274.1	0.472313446128229	2.41269350231201	2.83571652519432	0.850823233167383	0.394867553637961	NA	0.270116987713268	1.14354262335893	-1	0	1.27011698771327	ENSMUSG00000104274.1	Gm8823	processed_pseudogene	chr3:7192778-7193210	0	1.82606656282101	1.00781411394837	0	0	0
ENSMUSG00000087270.2	0.472313446128229	2.41269350231201	2.83571652519432	0.850823233167383	0.394867553637961	NA	0.270116987713268	1.14354262335893	-1	0	1.27011698771327	ENSMUSG00000087270.2	Gm12983	processed_pseudogene	chr4:135290366-135290675	0	1.82606656282101	1.00781411394837	0	0	0
ENSMUSG00000085833.2	0.472313446128229	2.41269350231201	2.83571652519432	0.850823233167383	0.394867553637961	NA	0.270116987713268	1.14354262335893	-1	0	1.27011698771327	ENSMUSG00000085833.2	Gm13003	lncRNA	chr4:137159082-137165066	0	1.82606656282101	1.00781411394837	0	0	0
ENSMUSG00000106875.1	0.472313446128229	2.41269350231201	2.83571652519432	0.850823233167383	0.394867553637961	NA	0.270116987713268	1.14354262335893	-1	0	1.27011698771327	ENSMUSG00000106875.1	Gm43093	TEC	chr5:46502129-46503341	0	1.82606656282101	1.00781411394837	0	0	0
ENSMUSG00000107069.1	0.472313446128229	2.41269350231201	2.83571652519432	0.850823233167383	0.394867553637961	NA	0.270116987713268	1.14354262335893	-1	0	1.27011698771327	ENSMUSG00000107069.1	Gm43772	transcribed_processed_pseudogene	chr5:66174965-66175343	0	1.82606656282101	1.00781411394837	0	0	0
ENSMUSG00000090063.6	0.472313446128229	2.41269350231201	2.83571652519432	0.850823233167383	0.394867553637961	NA	0.270116987713268	1.14354262335893	-1	0	1.27011698771327	ENSMUSG00000090063.6	Dlx6os1	lncRNA	chr6:6820189-6871592	0	1.82606656282101	1.00781411394837	0	0	0
ENSMUSG00000109959.1	0.472313446128229	2.41269350231201	2.83571652519432	0.850823233167383	0.394867553637961	NA	0.270116987713268	1.14354262335893	-1	0	1.27011698771327	ENSMUSG00000109959.1	Gm45355	lncRNA	chr7:113292944-113295337	0	1.82606656282101	1.00781411394837	0	0	0
ENSMUSG00000066902.7	0.472313446128229	2.41269350231201	2.83571652519432	0.850823233167383	0.394867553637961	NA	0.270116987713268	1.14354262335893	-1	0	1.27011698771327	ENSMUSG00000066902.7	Rps23-ps2	processed_pseudogene	chr8:3583799-3584230	0	1.82606656282101	1.00781411394837	0	0	0
ENSMUSG00000054618.8	0.472313446128229	2.41269350231201	2.83571652519432	0.850823233167383	0.394867553637961	NA	0.270116987713268	1.14354262335893	-1	0	1.27011698771327	ENSMUSG00000054618.8	Gm9951	lncRNA	chr8:34049262-34057046	0	1.82606656282101	1.00781411394837	0	0	0
ENSMUSG00000112826.1	0.472313446128229	2.41269350231201	2.83571652519432	0.850823233167383	0.394867553637961	NA	0.270116987713268	1.14354262335893	-1	0	1.27011698771327	ENSMUSG00000112826.1	Gm1559	lncRNA	chr10:85806213-85810887	0	1.82606656282101	1.00781411394837	0	0	0
ENSMUSG00000112154.1	0.472313446128229	2.41269350231201	2.83571652519432	0.850823233167383	0.394867553637961	NA	0.270116987713268	1.14354262335893	-1	0	1.27011698771327	ENSMUSG00000112154.1	Gm48777	processed_pseudogene	chr12:50895099-50895471	0	1.82606656282101	1.00781411394837	0	0	0
ENSMUSG00000112852.1	0.472313446128229	2.41269350231201	2.83571652519432	0.850823233167383	0.394867553637961	NA	0.270116987713268	1.14354262335893	-1	0	1.27011698771327	ENSMUSG00000112852.1	Gm47767	lncRNA	chr12:80209243-80211916	0	1.82606656282101	1.00781411394837	0	0	0
ENSMUSG00000113192.1	0.472313446128229	2.41269350231201	2.83571652519432	0.850823233167383	0.394867553637961	NA	0.270116987713268	1.14354262335893	-1	0	1.27011698771327	ENSMUSG00000113192.1	Gm18032	processed_pseudogene	chr12:119352518-119353055	0	1.82606656282101	1.00781411394837	0	0	0
ENSMUSG00000113960.1	0.472313446128229	2.41269350231201	2.83571652519432	0.850823233167383	0.394867553637961	NA	0.270116987713268	1.14354262335893	-1	0	1.27011698771327	ENSMUSG00000113960.1	4933412O06Rik	lncRNA	chr13:15781664-15802630	0	1.82606656282101	1.00781411394837	0	0	0
ENSMUSG00000032988.4	0.472313446128229	2.41269350231201	2.83571652519432	0.850823233167383	0.394867553637961	NA	0.270116987713268	1.14354262335893	-1	0	1.27011698771327	ENSMUSG00000032988.4	Slc16a8	protein_coding,retained_intron	chr15:79251014-79254761	0	1.82606656282101	1.00781411394837	0	0	0
ENSMUSG00000047259.3	0.472313446128229	2.41269350231201	2.83571652519432	0.850823233167383	0.394867553637961	NA	0.270116987713268	1.14354262335893	-1	0	1.27011698771327	ENSMUSG00000047259.3	Mc4r	protein_coding	chr18:66857704-66860506	0	1.82606656282101	1.00781411394837	0	0	0
ENSMUSG00000031089.7	0.472313446128229	2.41269350231201	2.83571652519432	0.850823233167383	0.394867553637961	NA	0.270116987713268	1.14354262335893	-1	0	1.27011698771327	ENSMUSG00000031089.7	Slc6a14	protein_coding	chrX:21714896-21742355	0	1.82606656282101	1.00781411394837	0	0	0
ENSMUSG00000081217.1	0.472313446128229	2.41269350231201	2.83571652519432	0.850823233167383	0.394867553637961	NA	0.270116987713268	1.14354262335893	-1	0	1.27011698771327	ENSMUSG00000081217.1	Gm15268	processed_pseudogene	chrX:141627959-141628468	0	1.82606656282101	1.00781411394837	0	0	0
ENSMUSG00000097752.2	17.4913981833457	2.40872243831184	0.52109501124268	4.6224246756223	3.79280550851157e-06	2.27376265961807e-05	4.90021694572789	0.135696080945736	2.57855098511111	0.243016205141739	2.32166596061678	ENSMUSG00000097752.2	Gm26688	lncRNA	chr13:40727808-40735162	32.7434876173677	27.3909984423151	28.2187951905542	5.05323310129983	4.79958107329495	6.74229367524253
ENSMUSG00000100426.1	5.15246788031647	2.40583428347232	0.98608679577162	2.43977943299579	0.0146962318531962	0.040599603925666	3.13267774393477	0.517618333551114	0.699753372834226	1.49673659158868	2.43292437110055	ENSMUSG00000100426.1	Gm4208	lncRNA	chr1:62821355-62832370	5.64542889954616	8.21729953269453	12.0937693673804	3.0319398607799	0	1.92636962149787
ENSMUSG00000001670.13	2.03420915453523	2.39491984062291	1.55479011961791	1.54034927956158	0.123475237653487	NA	1.94640485919411	0.334837055368843	-0.240400219854961	1.31566541262936	2.18680507904907	ENSMUSG00000001670.13	Tat	protein_coding	chr8:109990437-109999803	4.51634311963693	2.73909984423151	3.0234423418451	0	0	1.92636962149787
ENSMUSG00000020838.12	24.5240179958526	2.39475923590149	0.445980117731452	5.36965470138625	7.888754043326e-08	6.06808641157255e-07	5.36328739723384	0.300767421909754	3.04994990494609	0.138653738843033	2.31333749228775	ENSMUSG00000020838.12	Slc6a4	protein_coding,retained_intron	chr11:76998603-77032340	47.4216027561877	31.9561648493676	44.3438210137281	7.07452634181976	7.67932971727193	8.6686632967404
ENSMUSG00000064016.4	2.0090373052896	2.38115933959515	1.54700835961326	1.53920263248637	0.12375483516246	NA	1.7974710484476	0.800466060029953	0.0316658594004421	0.893450298869936	1.76580518904716	ENSMUSG00000064016.4	Gm648	protein_coding	chrX:56543874-56549606	2.25817155981846	1.82606656282101	6.0468846836902	0	0.959916214658991	0.963184810748933
ENSMUSG00000087444.1	3.03002415431974	2.37605830540994	1.25171897636146	1.89823622576751	0.0576649707479725	NA	2.47658909607355	0.139581667210914	0.290024453941971	1.16774751201937	2.18656464213158	ENSMUSG00000087444.1	Gm5475	protein_coding	chr15:100422147-100428150	5.64542889954616	4.56516640705252	5.03907056974183	1.01064662025997	1.91983242931798	0
ENSMUSG00000001827.12	1.9882805949478	2.37031103573415	1.62084538561339	1.46239182143653	0.143633869328758	NA	1.61310972996604	1.15837588744859	-0.24169761801827	1.31341825309286	1.85480734798431	ENSMUSG00000001827.12	Folr1	protein_coding,lncRNA	chr7:101858331-101870788	1.12908577990923	1.82606656282101	7.05469879763856	0	1.91983242931798	0
ENSMUSG00000102612.1	0.456516640705252	2.36855341718217	3.11372092367781	0.760682628674544	0.446846652984691	NA	-0.101469020187231	1.55630130921036	-1	0	0.898530979812769	ENSMUSG00000102612.1	Gm37845	processed_pseudogene	chr1:34753123-34753477	0	2.73909984423151	0	0	0	0
ENSMUSG00000107479.1	0.456516640705252	2.36855341718217	3.11372092367781	0.760682628674544	0.446846652984691	NA	-0.101469020187231	1.55630130921036	-1	0	0.898530979812769	ENSMUSG00000107479.1	2610300M13Rik	lncRNA	chr6:66451949-66465738	0	2.73909984423151	0	0	0	0
ENSMUSG00000109722.1	0.456516640705252	2.36855341718217	3.11372092367781	0.760682628674544	0.446846652984691	NA	-0.101469020187231	1.55630130921036	-1	0	0.898530979812769	ENSMUSG00000109722.1	Gm10578	lncRNA	chr7:137234683-137242609	0	2.73909984423151	0	0	0	0
ENSMUSG00000109658.1	0.456516640705252	2.36855341718217	3.11372092367781	0.760682628674544	0.446846652984691	NA	-0.101469020187231	1.55630130921036	-1	0	0.898530979812769	ENSMUSG00000109658.1	Gm45660	processed_pseudogene	chr8:40683497-40683647	0	2.73909984423151	0	0	0	0
ENSMUSG00000020295.1	0.456516640705252	2.36855341718217	3.11372092367781	0.760682628674544	0.446846652984691	NA	-0.101469020187231	1.55630130921036	-1	0	0.898530979812769	ENSMUSG00000020295.1	Hbq1a	protein_coding	chr11:32300069-32300873	0	2.73909984423151	0	0	0	0
ENSMUSG00000114962.1	0.456516640705252	2.36855341718217	3.11372092367781	0.760682628674544	0.446846652984691	NA	-0.101469020187231	1.55630130921036	-1	0	0.898530979812769	ENSMUSG00000114962.1	Gm6343	processed_pseudogene	chr13:113761386-113762128	0	2.73909984423151	0	0	0	0
ENSMUSG00000115384.1	0.456516640705252	2.36855341718217	3.11372092367781	0.760682628674544	0.446846652984691	NA	-0.101469020187231	1.55630130921036	-1	0	0.898530979812769	ENSMUSG00000115384.1	Gm49205	processed_pseudogene	chr14:104481491-104482283	0	2.73909984423151	0	0	0	0
ENSMUSG00000117935.1	0.456516640705252	2.36855341718217	3.11372092367781	0.760682628674544	0.446846652984691	NA	-0.101469020187231	1.55630130921036	-1	0	0.898530979812769	ENSMUSG00000117935.1	Gm8717	processed_pseudogene	chr19:38703511-38704324	0	2.73909984423151	0	0	0	0
ENSMUSG00000081641.3	0.456516640705252	2.36855341718217	3.11372092367781	0.760682628674544	0.446846652984691	NA	-0.101469020187231	1.55630130921036	-1	0	0.898530979812769	ENSMUSG00000081641.3	Gm9439	processed_pseudogene	chrX:21504054-21505466	0	2.73909984423151	0	0	0	0
ENSMUSG00000081373.1	0.456516640705252	2.36855341718217	3.11372092367781	0.760682628674544	0.446846652984691	NA	-0.101469020187231	1.55630130921036	-1	0	0.898530979812769	ENSMUSG00000081373.1	Gm16436	processed_pseudogene	chrX:58630187-58632738	0	2.73909984423151	0	0	0	0
ENSMUSG00000084331.1	0.456516640705252	2.36855341718217	3.11372092367781	0.760682628674544	0.446846652984691	NA	-0.101469020187231	1.55630130921036	-1	0	0.898530979812769	ENSMUSG00000084331.1	Gm8163	processed_pseudogene	chrX:60726389-60727448	0	2.73909984423151	0	0	0	0
ENSMUSG00000064129.4	0.456516640705252	2.36855341718217	3.11372092367781	0.760682628674544	0.446846652984691	NA	-0.101469020187231	1.55630130921036	-1	0	0.898530979812769	ENSMUSG00000064129.4	Gm14781	protein_coding	chrX:91632194-91635671	0	2.73909984423151	0	0	0	0
ENSMUSG00000081567.1	0.456516640705252	2.36855341718217	3.11372092367781	0.760682628674544	0.446846652984691	NA	-0.101469020187231	1.55630130921036	-1	0	0.898530979812769	ENSMUSG00000081567.1	Gm14838	processed_pseudogene	chrX:103083003-103083250	0	2.73909984423151	0	0	0	0
ENSMUSG00000060416.2	1.08067890804071	2.36472543515869	2.09735657422801	1.12747897244373	0.259540026056122	NA	0.639698204626217	1.66382105691979	-0.484704808509308	0.892517452557813	1.12440301313552	ENSMUSG00000060416.2	Gm839	lncRNA	chr6:89211165-89216237	4.51634311963693	0	1.00781411394837	0	0.959916214658991	0
ENSMUSG00000096039.8	1.98240359936247	2.36209375646549	1.57232999916038	1.50228880561132	0.133022538433237	NA	1.87676033825128	0.509814670178615	-0.240400219854961	1.31566541262936	2.11716055810624	ENSMUSG00000096039.8	D830030K20Rik	protein_coding,lncRNA	chr14:3208488-3234351	3.38725733972769	4.56516640705252	2.01562822789673	0	0	1.92636962149787
ENSMUSG00000087344.1	2.00115080145179	2.35890274125511	1.53103820374174	1.54072101890739	0.123384698960368	NA	1.87631635153056	0.526754564845891	0.0470172634509336	0.907078281008659	1.82929908807962	ENSMUSG00000087344.1	Gm15627	lncRNA	chr5:134098412-134099208	2.25817155981846	2.73909984423151	5.03907056974183	1.01064662025997	0.959916214658991	0
ENSMUSG00000030117.5	11.0014669399281	2.35802843638329	0.668804271598291	3.52573770312222	0.000422305004031048	0.00172179734083629	4.20480963129571	0.414505064510404	1.91530924979052	0.692713684025089	2.28950038150519	ENSMUSG00000030117.5	Gdf3	protein_coding,lncRNA	chr6:122605403-122610087	20.3235440383662	12.782465939747	22.1719105068641	3.0319398607799	1.91983242931798	5.7791088644936
ENSMUSG00000105112.1	3.01439690470425	2.35694986015165	1.27072919975167	1.85480105486854	0.0636246413657668	NA	2.37021319233719	0.632102550674786	0.294425308398216	1.18774125450439	2.07578788393897	ENSMUSG00000105112.1	Gm42778	TEC	chr5:110978665-110979217	3.38725733972769	3.65213312564201	8.06251291158693	2.02129324051993	0	0.963184810748933
ENSMUSG00000044320.14	10.8254966793048	2.3542695217917	0.713628725888601	3.29901170788802	0.00097025864499259	0.00368159354355397	4.16102728053131	0.52143038879248	1.26450113985479	2.06285332773518	2.89652614067652	ENSMUSG00000044320.14	1700001O22Rik	lncRNA,protein_coding	chr2:30794769-30803661	11.2908577990923	21.9127987538521	21.1640963929157	0	2.87974864397697	7.70547848599147
ENSMUSG00000041378.2	59.6978634875577	2.35256150335647	0.302874776041211	7.76743951446249	8.0088561791712e-15	1.26853207809522e-13	6.62072070785453	0.358767511433615	4.28648075899994	0.382633656753479	2.33423994885459	ENSMUSG00000041378.2	Cldn5	protein_coding	chr16:18776847-18778262	121.941264230197	103.172760799387	74.5782444321791	16.1703459241594	16.3185756492028	26.0059898902212
ENSMUSG00000108026.1	1.06488210261774	2.3445330328645	2.10432333553437	1.11415056482712	0.265214599176796	NA	0.608477159491696	1.6660280254676	-0.484704808509308	0.892517452557813	1.093181968001	ENSMUSG00000108026.1	Gm44007	TEC	chr6:124381972-124384160	4.51634311963693	0.913033281410503	0	0	0.959916214658991	0
ENSMUSG00000083101.1	1.0733371702179	2.34439770132224	2.09992811904561	1.11641807167559	0.26424322150254	NA	0.608477159491696	1.6660280254676	-0.468277928039759	0.920969644140933	1.07675508753145	ENSMUSG00000083101.1	Gm13430	processed_pseudogene	chr2:36389132-36389419	4.51634311963693	0.913033281410503	0	1.01064662025997	0	0
ENSMUSG00000013483.14	1.9453053175827	2.34064396866807	1.59230736566204	1.469969943708	0.141569894492804	NA	1.79144733773842	0.685877781385583	-0.24169761801827	1.31341825309286	2.03314495575669	ENSMUSG00000013483.14	Card14	lncRNA,protein_coding	chr11:119307768-119345375	2.25817155981846	5.47819968846302	2.01562822789673	0	1.91983242931798	0
ENSMUSG00000030159.15	1.0604669637139	2.33933500072814	2.07924830128563	1.12508688802665	0.260552216985832	NA	0.763223782587936	1.55892989858863	-0.484704808509308	0.892517452557813	1.24792859109724	ENSMUSG00000030159.15	Clec1b	protein_coding,retained_intron	chr6:129397297-129409335	3.38725733972769	0	2.01562822789673	0	0.959916214658991	0
ENSMUSG00000060068.7	1.0604669637139	2.33933500072814	2.07924830128563	1.12508688802665	0.260552216985832	NA	0.763223782587936	1.55892989858863	-0.484704808509308	0.892517452557813	1.24792859109724	ENSMUSG00000060068.7	Gm12222	processed_pseudogene	chr11:54199433-54199692	3.38725733972769	0	2.01562822789673	0	0.959916214658991	0
ENSMUSG00000065799.1	1.0604669637139	2.33933500072814	2.07924830128563	1.12508688802665	0.260552216985832	NA	0.763223782587936	1.55892989858863	-0.484704808509308	0.892517452557813	1.24792859109724	ENSMUSG00000065799.1	Gm25517	snoRNA	chr14:75972486-75972619	3.38725733972769	0	2.01562822789673	0	0.959916214658991	0
ENSMUSG00000044518.3	1.06101172972889	2.3393266994673	2.07896434033444	1.12523656807455	0.260488801112857	NA	0.763223782587936	1.55892989858863	-0.48362933209025	0.894380232357963	1.24685311467819	ENSMUSG00000044518.3	Foxe3	protein_coding	chr4:114925147-114926013	3.38725733972769	0	2.01562822789673	0	0	0.963184810748933
ENSMUSG00000044867.5	1.06892203131407	2.33920637858387	2.07486714522493	1.12740055861759	0.259573162997062	NA	0.763223782587936	1.55892989858863	-0.468277928039759	0.920969644140933	1.2315017106277	ENSMUSG00000044867.5	Gimap1os	lncRNA,retained_intron	chr6:48738346-48741444	3.38725733972769	0	2.01562822789673	1.01064662025997	0	0
ENSMUSG00000090556.5	1.06892203131407	2.33920637858387	2.07486714522493	1.12740055861759	0.259573162997062	NA	0.763223782587936	1.55892989858863	-0.468277928039759	0.920969644140933	1.2315017106277	ENSMUSG00000090556.5	Olfr753-ps1	polymorphic_pseudogene,protein_coding	chr17:37168313-37185730	3.38725733972769	0	2.01562822789673	1.01064662025997	0	0
ENSMUSG00000092021.8	8.93127283339047	2.3366088087382	0.732629821210034	3.18934438797343	0.00142595887901479	0.00521561794320397	3.92433624679434	0.29583679417209	1.67567814727764	0.690787738495459	2.2486580995167	ENSMUSG00000092021.8	Gbp11	polymorphic_pseudogene,protein_coding	chr5:105323042-105346472	14.67811513882	11.8694326583365	18.1406540510706	5.05323310129983	1.91983242931798	1.92636962149787
ENSMUSG00000112300.1	2.96713098791136	2.33609163551744	1.31492952968279	1.77659074709577	0.0756355991376019	NA	2.1469623339933	1.11265385583285	0.274894971635731	1.16331790092437	1.87206736235757	ENSMUSG00000112300.1	Gm47976	TEC	chr10:78264531-78266075	10.1617720191831	2.73909984423151	2.01562822789673	0	0.959916214658991	1.92636962149787
ENSMUSG00000028339.17	66.9637501741208	2.33146228776169	0.275773396571057	8.45426831141398	2.80842848158155e-17	5.45497849362513e-16	6.7956296482794	0.254418225417741	4.48628590391583	0.291438178184109	2.30934374436357	ENSMUSG00000028339.17	Col15a1	protein_coding,lncRNA	chr4:47208161-47313167	127.586693129743	116.868260020544	90.7032702553529	25.2661655064991	17.2784918638618	24.0796202687233
ENSMUSG00000080810.1	2.00238863070519	2.32459900546822	1.69246075555933	1.37350245660495	0.169596198045369	NA	0.948447131183521	2.14867376277776	0.0480927398699911	0.907966982406498	0.90035439131353	ENSMUSG00000080810.1	Gm11737	processed_pseudogene	chr11:118204712-118205179	9.03268623927385	0	1.00781411394837	1.01064662025997	0	0.963184810748933
ENSMUSG00000060726.10	16.7425111435325	2.32250536901637	0.53938624289845	4.30582981971534	1.66360918333245e-05	8.88615075480023e-05	4.81422938928723	0.240691105912822	2.50063775335915	0.659714250617594	2.31359163592808	ENSMUSG00000060726.10	Tmsb15a	protein_coding	chrX:135718667-135725261	31.6144018374585	22.8258320352626	29.2266093045026	9.09581958233969	3.83966485863596	3.85273924299573
ENSMUSG00000098098.7	5.86157521083212	2.31983939308058	0.887241926229895	2.6146638526632	0.00893153089574899	0.0262790604322037	3.33168426615433	0.359402940700887	1.29595680261523	0.0331455161765469	2.03572746353909	ENSMUSG00000098098.7	Bvht	lncRNA	chr18:61639542-61647472	11.2908577990923	10.956399376926	7.05469879763856	2.02129324051993	1.91983242931798	1.92636962149787
ENSMUSG00000050666.14	5.88582708385526	2.31899149262162	0.889254295041197	2.60779341247285	0.00911279336056594	0.0267301507015637	3.35196488875873	0.234238488350587	1.21504856432492	0.639674611420609	2.13691632443381	ENSMUSG00000050666.14	Vstm4	protein_coding	chr14:32856756-32939491	11.2908577990923	10.0433660955155	8.06251291158693	3.0319398607799	0.959916214658991	1.92636962149787
ENSMUSG00000020027.18	237.052790179804	2.31722207845053	0.145999624963531	15.8714248685867	9.99458859590801e-57	1.22397144731839e-54	8.62542044959608	0.0918041442688363	6.30947400080995	0.163377992871173	2.31594644878613	ENSMUSG00000020027.18	Socs2	nonsense_mediated_decay,retained_intron,protein_coding,lncRNA	chr10:95385362-95417180	420.019910126234	369.778478971254	395.063132667759	78.8304363802773	88.3122917486271	70.3124911846721
ENSMUSG00000042002.11	1.04467015829093	2.31705665693924	2.00417770352411	1.15611337900076	0.247634784268693	NA	1.01666888203248	0.817211429546413	-0.484704808509308	0.892517452557813	1.50137369054179	ENSMUSG00000042002.11	Foxn4	protein_coding,nonsense_mediated_decay,retained_intron	chr5:114254164-114273807	3.38725733972769	0.913033281410503	1.00781411394837	0	0.959916214658991	0
ENSMUSG00000085639.1	1.04467015829093	2.31705665693924	2.00417770352411	1.15611337900076	0.247634784268693	NA	1.01666888203248	0.817211429546413	-0.484704808509308	0.892517452557813	1.50137369054179	ENSMUSG00000085639.1	Gm15410	lncRNA	chr5:148946592-148948866	3.38725733972769	0.913033281410503	1.00781411394837	0	0.959916214658991	0
ENSMUSG00000087626.1	1.04467015829093	2.31705665693924	2.00417770352411	1.15611337900076	0.247634784268693	NA	1.01666888203248	0.817211429546413	-0.484704808509308	0.892517452557813	1.50137369054179	ENSMUSG00000087626.1	Gm15050	lncRNA	chr6:52172881-52174059	3.38725733972769	0.913033281410503	1.00781411394837	0	0.959916214658991	0
ENSMUSG00000089961.1	1.04467015829093	2.31705665693924	2.00417770352411	1.15611337900076	0.247634784268693	NA	1.01666888203248	0.817211429546413	-0.484704808509308	0.892517452557813	1.50137369054179	ENSMUSG00000089961.1	Gm16567	lncRNA	chr6:124530911-124542310	3.38725733972769	0.913033281410503	1.00781411394837	0	0.959916214658991	0
ENSMUSG00000072100.4	1.04467015829093	2.31705665693924	2.00417770352411	1.15611337900076	0.247634784268693	NA	1.01666888203248	0.817211429546413	-0.484704808509308	0.892517452557813	1.50137369054179	ENSMUSG00000072100.4	Cldn34b1	protein_coding	chrX:154886805-154890267	3.38725733972769	0.913033281410503	1.00781411394837	0	0.959916214658991	0
ENSMUSG00000085242.1	1.04521492430592	2.31705007538264	2.00392660525329	1.15625495929267	0.247576885580884	NA	1.01666888203248	0.817211429546413	-0.48362933209025	0.894380232357963	1.50029821412273	ENSMUSG00000085242.1	Gm11537	lncRNA	chr11:96766802-96768269	3.38725733972769	0.913033281410503	1.00781411394837	0	0	0.963184810748933
ENSMUSG00000097346.1	1.04025501938709	2.3146232567104	2.08832148081458	1.10836539200255	0.267704044844851	NA	0.760232600621218	1.53460569258584	-0.484704808509308	0.892517452557813	1.24493740913053	ENSMUSG00000097346.1	Gm26619	lncRNA	chr13:97751112-97760965	2.25817155981846	0	3.0234423418451	0	0.959916214658991	0
ENSMUSG00000087264.1	8.7733243259654	2.31457408543126	0.793622233184008	2.91646830022037	0.00354018695428194	0.0117058140911752	3.79982322610982	0.703630183148909	1.33249948989452	1.3200069782192	2.4673237362153	ENSMUSG00000087264.1	Gad1os	lncRNA	chr2:70489940-70563357	23.7108013780939	9.13033281410504	11.085955253432	1.01064662025997	0.959916214658991	6.74229367524253
ENSMUSG00000021620.4	3.96822374564559	2.31365045017045	1.22080395831376	1.89518590140074	0.0580677773047552	0.129508268024082	1.98457836700309	1.89895185188452	0.809720499888908	0.454184190926522	1.17485786711419	ENSMUSG00000021620.4	Acot12	protein_coding,retained_intron,lncRNA	chr13:91741512-91786148	16.9362866986385	0.913033281410503	2.01562822789673	2.02129324051993	0.959916214658991	0.963184810748933
ENSMUSG00000034112.9	2.9153254327386	2.31306578774097	1.32722385713263	1.74278496827067	0.0813711829880019	NA	2.06198368684687	1.35192033759191	0.274894971635731	1.16331790092437	1.78708871521114	ENSMUSG00000034112.9	Atp2c2	protein_coding	chr8:119700009-119757717	9.03268623927385	4.56516640705252	1.00781411394837	0	0.959916214658991	1.92636962149787
ENSMUSG00000025333.10	3.9007237985579	2.3120940284019	1.15023741462484	2.01010156599368	0.0444204403681623	0.103520552837569	2.59077635453276	0.934297367178992	0.456524260598937	1.41250809476896	2.13425209393383	ENSMUSG00000025333.10	Gpr143	retained_intron,protein_coding,lncRNA	chrX:152781921-152808646	4.51634311963693	11.8694326583365	3.0234423418451	3.0319398607799	0	0.963184810748933
ENSMUSG00000069306.5	3.83872392506866	2.30334371694683	1.10650570966791	2.08163744373097	0.0373755985475762	0.0897050097071607	2.76575301614399	0.288451347732498	0.517902162126768	1.31454327339815	2.24785085401723	ENSMUSG00000069306.5	Hist1h4m	protein_coding	chr13:21811746-21812147	5.64542889954616	5.47819968846302	8.06251291158693	0	1.91983242931798	1.92636962149787
ENSMUSG00000018986.10	3.83926869108365	2.30309062327616	1.11648887425935	2.06279764749467	0.0391318576514978	0.0932073326699101	2.76575301614399	0.288451347732498	0.435660404475899	1.38384409271437	2.33009261166809	ENSMUSG00000018986.10	Slfn3	lncRNA,protein_coding	chr11:83191330-83215154	5.64542889954616	5.47819968846302	8.06251291158693	0	0.959916214658991	2.8895544322468
ENSMUSG00000058297.16	198.883671866602	2.30210410926655	0.156207563367569	14.737468914034	3.70409025068095e-49	3.49262669458574e-47	8.37044407777178	0.0673721149530738	6.07453864599776	0.130587531548864	2.29590543177402	ENSMUSG00000058297.16	Spock2	retained_intron,protein_coding	chr10:60106219-60135198	321.789447274131	348.778713498812	321.492702349529	64.6813836966378	62.3945539528344	74.1652304276679
ENSMUSG00000055639.16	7.70318826314531	2.29766543023558	0.772402601246618	2.97469923913677	0.00293275934693184	0.00990774410828916	3.73282930300331	0.0788891826426385	1.57699822114565	0.472848378978854	2.15583108185766	ENSMUSG00000055639.16	Dach1	protein_coding,retained_intron	chr14:97786853-98169765	13.5490293589108	12.782465939747	12.0937693673804	2.02129324051993	1.91983242931798	3.85273924299573
ENSMUSG00000064262.7	13.4626380180608	2.29314600641218	0.593698024140239	3.86247875716445	0.000112242328027427	0.000516680017442781	4.50596454245915	0.183837382446912	2.21313164647107	0.80988009902694	2.29283289598808	ENSMUSG00000064262.7	Gimap8	protein_coding	chr6:48647234-48660875	19.1944582584569	24.6518985980836	23.1797246208124	6.06387972155979	5.75949728795394	1.92636962149787
ENSMUSG00000098100.1	1.02445821396411	2.29271212135244	1.9945056787895	1.14951396014271	0.250344113692855	NA	1.09780879049551	0.522992606323217	-0.484704808509308	0.892517452557813	1.58251359900482	ENSMUSG00000098100.1	Gm7572	processed_pseudogene	chr16:10044965-10045730	2.25817155981846	0.913033281410503	2.01562822789673	0	0.959916214658991	0
ENSMUSG00000081071.1	1.02500297997911	2.29270843510638	1.99424952757438	1.14965976093023	0.250284033819856	NA	1.09780879049551	0.522992606323217	-0.48362933209025	0.894380232357963	1.58143812258576	ENSMUSG00000081071.1	Gm9836	processed_pseudogene	chr5:24256822-24257037	2.25817155981846	0.913033281410503	2.01562822789673	0	0	0.963184810748933
ENSMUSG00000107131.1	1.02500297997911	2.29270843510638	1.99424952757438	1.14965976093023	0.250284033819856	NA	1.09780879049551	0.522992606323217	-0.48362933209025	0.894380232357963	1.58143812258576	ENSMUSG00000107131.1	Gm43763	lncRNA	chr5:37807306-37808078	2.25817155981846	0.913033281410503	2.01562822789673	0	0	0.963184810748933
ENSMUSG00000107068.1	1.02500297997911	2.29270843510638	1.99424952757438	1.14965976093023	0.250284033819856	NA	1.09780879049551	0.522992606323217	-0.48362933209025	0.894380232357963	1.58143812258576	ENSMUSG00000107068.1	Gm42742	protein_coding,lncRNA,retained_intron	chr7:127015051-127021097	2.25817155981846	0.913033281410503	2.01562822789673	0	0	0.963184810748933
ENSMUSG00000086898.1	1.02500297997911	2.29270843510638	1.99424952757438	1.14965976093023	0.250284033819856	NA	1.09780879049551	0.522992606323217	-0.48362933209025	0.894380232357963	1.58143812258576	ENSMUSG00000086898.1	Itpr3os	lncRNA	chr17:27099658-27101440	2.25817155981846	0.913033281410503	2.01562822789673	0	0	0.963184810748933
ENSMUSG00000049928.15	4.80110824711821	2.29267551342439	0.98448949314635	2.32879632478066	0.0198698582079344	0.0523919655181923	3.01957775931088	0.52610765039419	1.0529496121242	0.440002003311596	1.96662814718669	ENSMUSG00000049928.15	Glp2r	protein_coding	chr11:67661502-67771153	7.90360045936462	10.956399376926	5.03907056974183	2.02129324051993	0.959916214658991	1.92636962149787
ENSMUSG00000106230.1	2.89860865109313	2.291785456433	1.252318575113	1.83003390828584	0.0672448686049753	NA	2.36553828238083	0.435273061898958	0.563387931360683	0.0275680428524654	1.80215035102015	ENSMUSG00000106230.1	Gm29811	lncRNA	chr3:132842202-132878596	6.77451467945539	3.65213312564201	4.03125645579346	1.01064662025997	0.959916214658991	0.963184810748933
ENSMUSG00000030825.19	48.0416580527011	2.28542755607489	0.327551107972857	6.9773159071844	3.00872670735141e-12	3.80045705600288e-11	6.32383747941179	0.0811221679121964	3.9478524873085	0.799572091421458	2.37598499210329	ENSMUSG00000030825.19	Hsd17b14	protein_coding,nonsense_mediated_decay,retained_intron,lncRNA	chr7:45554893-45567752	84.6814334931924	75.7817623570718	78.6095008879725	22.2342256457192	7.67932971727193	19.2636962149787
ENSMUSG00000038253.6	37.2360746416633	2.28144457863002	0.355274898543343	6.42163177861463	1.34821227736435e-10	1.44259431958368e-09	5.95447113317614	0.168901740451235	3.70577445160912	0.245198836441291	2.24869668156702	ENSMUSG00000038253.6	Hoxa5	protein_coding	chr6:52201754-52204587	68.8742325744631	62.0862631359142	54.4219621532118	11.1171128228596	15.3586594345439	11.5582177289872
ENSMUSG00000086515.1	19.9286369246744	2.27898093846762	0.499368950221	4.5637217481364	5.02546757457484e-06	2.94948833336532e-05	5.06696106030791	0.116282327083079	2.61266286192726	1.12884398089339	2.45429819838065	ENSMUSG00000086515.1	Erich2os	lncRNA	chr2:70503433-70509199	33.8725733972769	30.1300982865466	35.2734939881928	2.02129324051993	7.67932971727193	10.5950329182383
ENSMUSG00000111056.1	1.00866140854114	2.27268322783523	2.00090878501319	1.13582550332011	0.25602960125251	NA	1.09135438640786	0.449198857300693	-0.484704808509308	0.892517452557813	1.57605919491717	ENSMUSG00000111056.1	Gm39317	lncRNA	chr9:32348682-32361738	2.25817155981846	1.82606656282101	1.00781411394837	0	0.959916214658991	0
ENSMUSG00000092389.2	1.00866140854114	2.27268322783523	2.00090878501319	1.13582550332011	0.25602960125251	NA	1.09135438640786	0.449198857300693	-0.484704808509308	0.892517452557813	1.57605919491717	ENSMUSG00000092389.2	Gm20483	lncRNA	chr17:35651828-35660367	2.25817155981846	1.82606656282101	1.00781411394837	0	0.959916214658991	0
ENSMUSG00000084837.1	1.00920617455613	2.27268186445105	2.00064641623349	1.13597377628062	0.255967539521285	NA	1.09135438640786	0.449198857300693	-0.48362933209025	0.894380232357963	1.57498371849812	ENSMUSG00000084837.1	1700108N11Rik	lncRNA	chr2:144331459-144332639	2.25817155981846	1.82606656282101	1.00781411394837	0	0	0.963184810748933
ENSMUSG00000087477.1	1.00920617455613	2.27268186445105	2.00064641623349	1.13597377628062	0.255967539521285	NA	1.09135438640786	0.449198857300693	-0.48362933209025	0.894380232357963	1.57498371849812	ENSMUSG00000087477.1	Gm13822	lncRNA	chr5:114917318-114923277	2.25817155981846	1.82606656282101	1.00781411394837	0	0	0.963184810748933
ENSMUSG00000106590.1	1.00920617455613	2.27268186445105	2.00064641623349	1.13597377628062	0.255967539521285	NA	1.09135438640786	0.449198857300693	-0.48362933209025	0.894380232357963	1.57498371849812	ENSMUSG00000106590.1	Gm42879	TEC	chr5:121593695-121595908	2.25817155981846	1.82606656282101	1.00781411394837	0	0	0.963184810748933
ENSMUSG00000110711.1	1.00920617455613	2.27268186445105	2.00064641623349	1.13597377628062	0.255967539521285	NA	1.09135438640786	0.449198857300693	-0.48362933209025	0.894380232357963	1.57498371849812	ENSMUSG00000110711.1	Gm45760	TEC	chr8:95870814-95872595	2.25817155981846	1.82606656282101	1.00781411394837	0	0	0.963184810748933
ENSMUSG00000101517.6	1.00920617455613	2.27268186445105	2.00064641623349	1.13597377628062	0.255967539521285	NA	1.09135438640786	0.449198857300693	-0.48362933209025	0.894380232357963	1.57498371849812	ENSMUSG00000101517.6	4732465J04Rik	lncRNA	chr10:95746077-95797236	2.25817155981846	1.82606656282101	1.00781411394837	0	0	0.963184810748933
ENSMUSG00000105230.1	1.0171164761413	2.27266211885999	1.99686223997678	1.13811662785832	0.255071785772219	NA	1.09135438640786	0.449198857300693	-0.468277928039759	0.920969644140933	1.55963231444762	ENSMUSG00000105230.1	Gm42433	TEC	chr9:110005974-110006913	2.25817155981846	1.82606656282101	1.00781411394837	1.01064662025997	0	0
ENSMUSG00000049576.6	1.0171164761413	2.27266211885999	1.99686223997678	1.13811662785832	0.255071785772219	NA	1.09135438640786	0.449198857300693	-0.468277928039759	0.920969644140933	1.55963231444762	ENSMUSG00000049576.6	Zfa-ps	transcribed_processed_pseudogene,lncRNA	chr10:52542320-52545739	2.25817155981846	1.82606656282101	1.00781411394837	1.01064662025997	0	0
ENSMUSG00000105535.1	3.80382850509622	2.2725641287112	1.11034946454366	2.04671069900069	0.0406864981430304	0.0961915984349172	2.73609108908592	0.355372651709662	0.537654420633505	1.33193548912043	2.19843666845242	ENSMUSG00000105535.1	Gm43077	lncRNA	chr3:34017708-34019882	4.51634311963693	7.30426625128403	7.05469879763856	2.02129324051993	0	1.92636962149787
ENSMUSG00000084863.1	1.0042462696373	2.26853437762344	2.02066910740725	1.12266494761937	0.261579820301025	NA	1.00661454107123	0.709266942033076	-0.484704808509308	0.892517452557813	1.49131934958054	ENSMUSG00000084863.1	Gm12523	lncRNA	chr3:108283898-108284843	1.12908577990923	0.913033281410503	3.0234423418451	0	0.959916214658991	0
ENSMUSG00000096726.2	1.0042462696373	2.26853437762344	2.02066910740725	1.12266494761937	0.261579820301025	NA	1.00661454107123	0.709266942033076	-0.484704808509308	0.892517452557813	1.49131934958054	ENSMUSG00000096726.2	Gm5558	processed_pseudogene	chr5:91806579-91807073	1.12908577990923	0.913033281410503	3.0234423418451	0	0.959916214658991	0
ENSMUSG00000093573.1	1.0042462696373	2.26853437762344	2.02066910740725	1.12266494761937	0.261579820301025	NA	1.00661454107123	0.709266942033076	-0.484704808509308	0.892517452557813	1.49131934958054	ENSMUSG00000093573.1	Gm20610	lncRNA	chr10:61046422-61051900	1.12908577990923	0.913033281410503	3.0234423418451	0	0.959916214658991	0
ENSMUSG00000079630.2	1.0042462696373	2.26853437762344	2.02066910740725	1.12266494761937	0.261579820301025	NA	1.00661454107123	0.709266942033076	-0.484704808509308	0.892517452557813	1.49131934958054	ENSMUSG00000079630.2	Rhox4f	retained_intron,protein_coding	chrX:37602894-37607704	1.12908577990923	0.913033281410503	3.0234423418451	0	0.959916214658991	0
ENSMUSG00000084085.2	1.00479103565229	2.26853402278977	2.02040236115001	1.12281299329828	0.261516925838908	NA	1.00661454107123	0.709266942033076	-0.48362933209025	0.894380232357963	1.49024387316148	ENSMUSG00000084085.2	Gm16140	lncRNA	chr11:19009128-19011183	1.12908577990923	0.913033281410503	3.0234423418451	0	0	0.963184810748933
ENSMUSG00000072598.3	1.00479103565229	2.26853402278977	2.02040236115001	1.12281299329828	0.261516925838908	NA	1.00661454107123	0.709266942033076	-0.48362933209025	0.894380232357963	1.49024387316148	ENSMUSG00000072598.3	Ang6	protein_coding,unprocessed_pseudogene	chr14:44001826-44002269	1.12908577990923	0.913033281410503	3.0234423418451	0	0	0.963184810748933
ENSMUSG00000071721.5	1.00479103565229	2.26853402278977	2.02040236115001	1.12281299329828	0.261516925838908	NA	1.00661454107123	0.709266942033076	-0.48362933209025	0.894380232357963	1.49024387316148	ENSMUSG00000071721.5	1700010D01Rik	lncRNA	chrX:95732586-95733265	1.12908577990923	0.913033281410503	3.0234423418451	0	0	0.963184810748933
ENSMUSG00000107836.1	1.01270133723747	2.26852887407753	2.01655487142145	1.12495271327701	0.260609072711117	NA	1.00661454107123	0.709266942033076	-0.468277928039759	0.920969644140933	1.47489246911099	ENSMUSG00000107836.1	Gm5315	processed_pseudogene	chr6:105063257-105065153	1.12908577990923	0.913033281410503	3.0234423418451	1.01064662025997	0	0
ENSMUSG00000030336.14	1.01270133723747	2.26852887407753	2.01655487142145	1.12495271327701	0.260609072711117	NA	1.00661454107123	0.709266942033076	-0.468277928039759	0.920969644140933	1.47489246911099	ENSMUSG00000030336.14	Cd27	protein_coding,retained_intron	chr6:125232622-125237010	1.12908577990923	0.913033281410503	3.0234423418451	1.01064662025997	0	0
ENSMUSG00000113096.1	1.01270133723747	2.26852887407753	2.01655487142145	1.12495271327701	0.260609072711117	NA	1.00661454107123	0.709266942033076	-0.468277928039759	0.920969644140933	1.47489246911099	ENSMUSG00000113096.1	Gm40884	lncRNA	chr12:54658820-54659907	1.12908577990923	0.913033281410503	3.0234423418451	1.01064662025997	0	0
ENSMUSG00000040490.4	1.01270133723747	2.26852887407753	2.01655487142145	1.12495271327701	0.260609072711117	NA	1.00661454107123	0.709266942033076	-0.468277928039759	0.920969644140933	1.47489246911099	ENSMUSG00000040490.4	Lrfn2	protein_coding	chr17:48932379-49097588	1.12908577990923	0.913033281410503	3.0234423418451	1.01064662025997	0	0
ENSMUSG00000063354.7	47.4258904721812	2.26637238511506	0.320572976947009	7.06975493286727	1.55207550809984e-12	2.01368762950111e-11	6.29332402211331	0.217869321754559	4.040078473865	0.393619390111797	2.2532455482483	ENSMUSG00000063354.7	Slc39a4	protein_coding,retained_intron,lncRNA	chr15:76612383-76617384	86.9396050530108	83.0860286083558	65.5079174066438	19.2022857849393	11.5189945759079	18.3005114042297
ENSMUSG00000054161.12	1.9101591868788	2.25635318237088	1.56525495290336	1.44152438437305	0.149436593521314	NA	1.72277493769272	0.778652070948145	0.0480927398699911	0.907966982406498	1.67468219782272	ENSMUSG00000054161.12	Fam83e	retained_intron,protein_coding,lncRNA	chr7:45721212-45729492	5.64542889954616	1.82606656282101	2.01562822789673	1.01064662025997	0	0.963184810748933
ENSMUSG00000039904.9	1.88149217495183	2.25614862802516	1.55914706291931	1.44704029637897	0.147885637867234	NA	1.78717133992311	0.554972781854983	0.0316658594004421	0.893450298869936	1.75550548052266	ENSMUSG00000039904.9	Gpr37	protein_coding	chr6:25665878-25690729	4.51634311963693	1.82606656282101	3.0234423418451	0	0.959916214658991	0.963184810748933
ENSMUSG00000058099.16	1.90519928195997	2.2552042173617	1.57539882203217	1.43151320530545	0.152283185097058	NA	1.66844754131163	1.01560157835876	0.0470172634509336	0.907078281008659	1.6214302778607	ENSMUSG00000058099.16	Nfam1	protein_coding,nonsense_mediated_decay	chr15:82992973-83033306	4.51634311963693	0.913033281410503	4.03125645579346	1.01064662025997	0.959916214658991	0
ENSMUSG00000085562.7	1.00131967071832	2.25206008043178	2.10595387745312	1.06937768416626	0.284899518698802	NA	0.719768378507366	1.49386901252086	-0.468277928039759	0.920969644140933	1.18804630654712	ENSMUSG00000085562.7	2610028E06Rik	lncRNA	chr4:125887851-125922417	2.25817155981846	2.73909984423151	0	1.01064662025997	0	0
ENSMUSG00000113983.1	0.992864603118161	2.25204429562588	2.1108048298494	1.06691261256331	0.286011298892746	NA	0.719768378507366	1.49386901252086	-0.484704808509308	0.892517452557813	1.20447318701667	ENSMUSG00000113983.1	Gm47742	processed_pseudogene	chr12:91159861-91160273	2.25817155981846	2.73909984423151	0	0	0.959916214658991	0
ENSMUSG00000025020.11	53.4239844730746	2.25039816931485	0.313699775337235	7.17373216762943	7.2980322189749e-13	9.68761923898822e-12	6.43659341209052	0.392823029943784	4.23724658995796	0.296501319476616	2.19934682213256	ENSMUSG00000025020.11	Slit1	protein_coding,retained_intron	chr19:41600257-41743665	64.3578894548262	89.4772615782293	110.85955253432	21.2235790254593	14.3987432198849	20.2268810257276
ENSMUSG00000117753.1	0.996904531814489	2.24823108347107	2.0052798959518	1.12115574888559	0.2622215719609	NA	1.08429122741333	0.334101948514177	-0.468277928039759	0.920969644140933	1.55256915545309	ENSMUSG00000117753.1	Gm5504	processed_pseudogene	chr18:42200743-42201347	1.12908577990923	1.82606656282101	2.01562822789673	1.01064662025997	0	0
ENSMUSG00000103195.1	0.988994230229317	2.24820003479266	2.00918357716464	1.11896198054999	0.26315635907085	NA	1.08429122741333	0.334101948514177	-0.48362933209025	0.894380232357963	1.56792055950358	ENSMUSG00000103195.1	Gm37644	TEC	chr1:163306798-163309067	1.12908577990923	1.82606656282101	2.01562822789673	0	0	0.963184810748933
ENSMUSG00000057228.6	0.988994230229317	2.24820003479266	2.00918357716464	1.11896198054999	0.26315635907085	NA	1.08429122741333	0.334101948514177	-0.48362933209025	0.894380232357963	1.56792055950358	ENSMUSG00000057228.6	Aadat	protein_coding,lncRNA	chr8:60505932-60545677	1.12908577990923	1.82606656282101	2.01562822789673	0	0	0.963184810748933
ENSMUSG00000113746.1	0.988994230229317	2.24820003479266	2.00918357716464	1.11896198054999	0.26315635907085	NA	1.08429122741333	0.334101948514177	-0.48362933209025	0.894380232357963	1.56792055950358	ENSMUSG00000113746.1	Gm48242	lncRNA	chr12:82168850-82169105	1.12908577990923	1.82606656282101	2.01562822789673	0	0	0.963184810748933
ENSMUSG00000098243.3	0.988449464214327	2.2481978910312	2.0094542689236	1.11881017936053	0.263221128085384	NA	1.08429122741333	0.334101948514177	-0.484704808509308	0.892517452557813	1.56899603592264	ENSMUSG00000098243.3	Gm4258	lncRNA,retained_intron	chr1:137898595-138000384	1.12908577990923	1.82606656282101	2.01562822789673	0	0.959916214658991	0
ENSMUSG00000083713.1	0.988449464214327	2.2481978910312	2.0094542689236	1.11881017936053	0.263221128085384	NA	1.08429122741333	0.334101948514177	-0.484704808509308	0.892517452557813	1.56899603592264	ENSMUSG00000083713.1	Gm5883	processed_pseudogene	chr6:123218953-123219447	1.12908577990923	1.82606656282101	2.01562822789673	0	0.959916214658991	0
ENSMUSG00000092051.2	0.988449464214327	2.2481978910312	2.0094542689236	1.11881017936053	0.263221128085384	NA	1.08429122741333	0.334101948514177	-0.484704808509308	0.892517452557813	1.56899603592264	ENSMUSG00000092051.2	Gm17229	lncRNA,transcribed_processed_pseudogene	chr10:20515327-20519768	1.12908577990923	1.82606656282101	2.01562822789673	0	0.959916214658991	0
ENSMUSG00000112960.1	0.988449464214327	2.2481978910312	2.0094542689236	1.11881017936053	0.263221128085384	NA	1.08429122741333	0.334101948514177	-0.484704808509308	0.892517452557813	1.56899603592264	ENSMUSG00000112960.1	Gm47254	unprocessed_pseudogene	chr13:65264677-65264878	1.12908577990923	1.82606656282101	2.01562822789673	0	0.959916214658991	0
ENSMUSG00000073274.4	0.988449464214327	2.2481978910312	2.0094542689236	1.11881017936053	0.263221128085384	NA	1.08429122741333	0.334101948514177	-0.484704808509308	0.892517452557813	1.56899603592264	ENSMUSG00000073274.4	Gm14636	lncRNA	chrX:19156981-19167241	1.12908577990923	1.82606656282101	2.01562822789673	0	0.959916214658991	0
ENSMUSG00000035936.6	25.2448392533435	2.24609915223194	0.427187436550876	5.25787736260929	1.45727644136752e-07	1.08039645804449e-06	5.39823580471804	0.0721981218131154	3.18184606319192	0.371908803280397	2.21638974152612	ENSMUSG00000035936.6	Aldh5a1	protein_coding	chr13:24907579-24937661	42.9052596365508	42.9125642262937	39.3047504439863	8.08517296207972	11.5189945759079	6.74229367524253
ENSMUSG00000090707.8	3.75509784606585	2.24455754649048	1.10364515902846	2.03376740080696	0.0419750528045585	0.0986804355058822	2.68771213269856	0.493686015742336	0.806395121851721	0.406396216953778	1.88131701084684	ENSMUSG00000090707.8	Gm8237	protein_coding	chr14:5857918-5880382	9.03268623927385	4.56516640705252	5.03907056974183	1.01064662025997	1.91983242931798	0.963184810748933
ENSMUSG00000072541.2	0.984579091325483	2.24259618350677	2.14305474763048	1.04644838681156	0.295354062692295	NA	0.559568863856916	1.5908264454312	-0.48362933209025	0.894380232357963	1.04319819594717	ENSMUSG00000072541.2	Gm5046	processed_pseudogene	chr15:65015154-65015764	0	0.913033281410503	4.03125645579346	0	0	0.963184810748933
ENSMUSG00000030165.16	0.984034325310493	2.24259322055235	2.1433765012597	1.04628991650993	0.295427199491634	NA	0.559568863856916	1.5908264454312	-0.484704808509308	0.892517452557813	1.04427367236622	ENSMUSG00000030165.16	Klrd1	protein_coding,nonsense_mediated_decay,retained_intron	chr6:129591782-129598775	0	0.913033281410503	4.03125645579346	0	0.959916214658991	0
ENSMUSG00000049382.10	6.56217011657099	2.23649254357366	0.867260882035803	2.57880020867969	0.0099144109812204	0.0287871953371159	3.32492979776822	0.853650141787905	1.45662640580343	0.261527569206941	1.8683033919648	ENSMUSG00000049382.10	Krt8	protein_coding	chr15:101996698-102004482	19.1944582584569	7.30426625128403	6.0468846836902	2.02129324051993	2.87974864397697	1.92636962149787
ENSMUSG00000112609.1	3.69647152133789	2.23404295317498	1.17581071215526	1.90000221130829	0.0574328294390227	0.128364227292826	2.67856028288628	0.454942122512926	0.0406411986754557	1.80244342855527	2.63791908421082	ENSMUSG00000112609.1	Gm47480	lncRNA	chr10:119111624-119122966	7.90360045936462	6.39123296987352	4.03125645579346	0	0	3.85273924299573
ENSMUSG00000050730.17	526.85305218722	2.23301977088389	0.0987116572443768	22.6216419946804	2.65416250132596e-113	1.4807277687953e-110	9.76347930558424	0.0455138558665204	7.52980472755431	0.125300503325506	2.23367457802993	ENSMUSG00000050730.17	Arhgap42	protein_coding,retained_intron	chr9:8994329-9239101	847.943420711833	900.250815470756	858.657625084008	166.756692342894	191.983242931798	195.526516582033
ENSMUSG00000114279.1	15.7731857748033	2.23154871910823	0.57438367549661	3.88511863116381	0.000102279932500058	0.000473643109137922	4.65968504970252	0.576469804192458	2.42628995275427	0.80582372624864	2.23339509694826	ENSMUSG00000114279.1	Hist1h2bm	protein_coding	chr13:21722044-21722567	29.35623027764	15.5215657839786	33.2578657602961	3.0319398607799	3.83966485863596	9.63184810748933
ENSMUSG00000034151.13	1.86919053221019	2.23056173104278	1.55814486911591	1.43154964294713	0.152272750051664	NA	1.7855187151857	0.503862594789762	0.0470172634509336	0.907078281008659	1.73850145173477	ENSMUSG00000034151.13	Zbbx	protein_coding	chr3:75037907-75165034	3.38725733972769	1.82606656282101	4.03125645579346	1.01064662025997	0.959916214658991	0
ENSMUSG00000115431.1	1.86973529822518	2.22967901218708	1.5579268259091	1.43118340034102	0.152377659708174	NA	1.7855187151857	0.503862594789762	0.0480927398699911	0.907966982406498	1.73742597531571	ENSMUSG00000115431.1	Gm3219	processed_pseudogene	chr14:34345281-34345583	3.38725733972769	1.82606656282101	4.03125645579346	1.01064662025997	0	0.963184810748933
ENSMUSG00000116798.1	0.981107726391512	2.22741217917504	2.03005010133103	1.09722029900375	0.272545101660501	NA	0.997371364091897	0.607246975163076	-0.468277928039759	0.920969644140933	1.46564929213166	ENSMUSG00000116798.1	Gm49591	processed_pseudogene	chr16:78251053-78251577	1.12908577990923	2.73909984423151	1.00781411394837	1.01064662025997	0	0
ENSMUSG00000099988.7	0.981107726391512	2.22741217917504	2.03005010133103	1.09722029900375	0.272545101660501	NA	0.997371364091897	0.607246975163076	-0.468277928039759	0.920969644140933	1.46564929213166	ENSMUSG00000099988.7	1700054A03Rik	lncRNA,retained_intron	chr19:53033648-53084516	1.12908577990923	2.73909984423151	1.00781411394837	1.01064662025997	0	0
ENSMUSG00000073535.5	0.97319742480634	2.22734435651156	2.03408985904532	1.09500784668232	0.273513198850488	NA	0.997371364091897	0.607246975163076	-0.48362933209025	0.894380232357963	1.48100069618215	ENSMUSG00000073535.5	Gm5532	lncRNA	chr1:155520173-155527143	1.12908577990923	2.73909984423151	1.00781411394837	0	0	0.963184810748933
ENSMUSG00000083708.1	0.97319742480634	2.22734435651156	2.03408985904532	1.09500784668232	0.273513198850488	NA	0.997371364091897	0.607246975163076	-0.48362933209025	0.894380232357963	1.48100069618215	ENSMUSG00000083708.1	Gm13123	processed_pseudogene	chr4:144247777-144248268	1.12908577990923	2.73909984423151	1.00781411394837	0	0	0.963184810748933
ENSMUSG00000107920.1	0.97319742480634	2.22734435651156	2.03408985904532	1.09500784668232	0.273513198850488	NA	0.997371364091897	0.607246975163076	-0.48362933209025	0.894380232357963	1.48100069618215	ENSMUSG00000107920.1	Gm7783	processed_pseudogene	chr6:43856124-43856904	1.12908577990923	2.73909984423151	1.00781411394837	0	0	0.963184810748933
ENSMUSG00000112430.1	0.97319742480634	2.22734435651156	2.03408985904532	1.09500784668232	0.273513198850488	NA	0.997371364091897	0.607246975163076	-0.48362933209025	0.894380232357963	1.48100069618215	ENSMUSG00000112430.1	Gm30624	lncRNA	chr10:111725184-111843048	1.12908577990923	2.73909984423151	1.00781411394837	0	0	0.963184810748933
ENSMUSG00000110688.1	0.97265265879135	2.22733967424982	2.03436999646941	1.09485476000693	0.273580271451832	NA	0.997371364091897	0.607246975163076	-0.484704808509308	0.892517452557813	1.4820761726012	ENSMUSG00000110688.1	Gm45696	TEC	chr8:49521424-49522408	1.12908577990923	2.73909984423151	1.00781411394837	0	0.959916214658991	0
ENSMUSG00000114812.1	0.97265265879135	2.22733967424982	2.03436999646941	1.09485476000693	0.273580271451832	NA	0.997371364091897	0.607246975163076	-0.484704808509308	0.892517452557813	1.4820761726012	ENSMUSG00000114812.1	Gm48254	processed_pseudogene	chr13:78079388-78079856	1.12908577990923	2.73909984423151	1.00781411394837	0	0.959916214658991	0
ENSMUSG00000044681.19	2.77828075910212	2.22627194097894	1.29909974066563	1.71370362974458	0.0865831699499588	NA	2.23937274872636	0.689972348410383	0.293349831979158	1.1873967445614	1.9460229167472	ENSMUSG00000044681.19	Cnpy1	protein_coding	chr5:28200819-28245806	2.25817155981846	6.39123296987352	5.03907056974183	2.02129324051993	0.959916214658991	0
ENSMUSG00000073902.5	4.66517519147972	2.22252805657358	1.13633573442583	1.9558727137069	0.0504801504107336	0.115314301734437	2.20516629320602	1.9299652645413	0.96738247643614	0.687817260376561	1.23778381676988	ENSMUSG00000073902.5	Gm1966	unprocessed_pseudogene	chr7:106596743-106604035	19.1944582584569	0.913033281410503	3.0234423418451	1.01064662025997	0.959916214658991	2.8895544322468
ENSMUSG00000117703.1	0.976692587487678	2.22143308895254	2.11840619256356	1.04863415559804	0.294346529536458	NA	0.678292662468389	1.48399052169426	-0.468277928039759	0.920969644140933	1.14657059050815	ENSMUSG00000117703.1	Gm50306	lncRNA	chr19:46124930-46131471	0	1.82606656282101	3.0234423418451	1.01064662025997	0	0
ENSMUSG00000096127.2	0.968782285902506	2.22135113532192	2.12312166041435	1.04626653137173	0.295437993166339	NA	0.678292662468389	1.48399052169426	-0.48362933209025	0.894380232357963	1.16192199455864	ENSMUSG00000096127.2	Gm14625	unprocessed_pseudogene	chrX:55431819-55446793	0	1.82606656282101	3.0234423418451	0	0	0.963184810748933
ENSMUSG00000030247.9	7.41907957808265	2.21963804181535	0.784403172245499	2.82971578947243	0.00465893702124889	0.014883106590546	3.65188079634295	0.261225291536943	1.57907348896672	0.523464438301437	2.07280730737622	ENSMUSG00000030247.9	Kcnj8	protein_coding	chr6:142564837-142571614	14.67811513882	11.8694326583365	10.0781411394837	4.04258648103986	1.91983242931798	1.92636962149787
ENSMUSG00000107251.1	1.82085634197139	2.21656936281061	1.60611551176041	1.38008091359575	0.167561733202025	NA	1.54425450686063	1.04242100468979	0.0316658594004421	0.893450298869936	1.51258864746019	ENSMUSG00000107251.1	Gm43102	TEC	chr5:75737882-75740205	1.12908577990923	1.82606656282101	6.0468846836902	0	0.959916214658991	0.963184810748933
ENSMUSG00000082481.1	7.41230469224283	2.21247563256158	1.00306178712994	2.20572218077626	0.0274034578913199	0.0690120436726355	2.45692696394427	2.3445454412334	1.57699822114565	0.472848378978854	0.879928742798615	ENSMUSG00000082481.1	Rps12-ps19	processed_pseudogene	chr11:75070814-75071213	32.7434876173677	0.913033281410503	3.0234423418451	2.02129324051993	1.91983242931798	3.85273924299573
ENSMUSG00000064215.13	1009.3812122027	2.21018351380694	0.0722329365816243	30.5980016652016	1.30121675215008e-205	2.17780310418185e-202	10.6973451752905	0.0289333664960606	8.48786603151381	0.0413875355779231	2.20947914377665	ENSMUSG00000064215.13	Ifi27	protein_coding,retained_intron	chr12:103434211-103440239	1691.37049830403	1625.1992409107	1663.90110212875	353.726317090988	370.52765885837	351.562455923361
ENSMUSG00000036144.6	1.81388981435608	2.20984123674529	1.59212153225616	1.3879852712084	0.165141530169757	NA	1.63060695565885	0.919112472132568	0.0316658594004421	0.893450298869936	1.59894109625841	ENSMUSG00000036144.6	Meox2	protein_coding	chr12:37108540-37179534	3.38725733972769	4.56516640705252	1.00781411394837	0	0.959916214658991	0.963184810748933
ENSMUSG00000091007.1	1.80892990943726	2.20846184531342	1.60808941022836	1.37334518296455	0.169645062458055	NA	1.77818350065731	0.296977534746357	-0.24169761801827	1.31341825309286	2.01988111867558	ENSMUSG00000091007.1	D630036H23Rik	lncRNA	chr12:36381242-36382181	2.25817155981846	3.65213312564201	3.0234423418451	0	1.91983242931798	0
ENSMUSG00000115687.1	1.83759692136423	2.20842201014839	1.56143666129936	1.41435260544647	0.157258398399297	NA	1.78117468262403	0.392821618568958	0.0470172634509336	0.907078281008659	1.73415741917309	ENSMUSG00000115687.1	Gm18962	processed_pseudogene	chr14:48387114-48388005	3.38725733972769	3.65213312564201	2.01562822789673	1.01064662025997	0.959916214658991	0
ENSMUSG00000087652.1	1.83814168737922	2.20753629120546	1.56121668463058	1.41398456276926	0.157366435118609	NA	1.78117468262403	0.392821618568958	0.0480927398699911	0.907966982406498	1.73308194275404	ENSMUSG00000087652.1	Gm15918	lncRNA	chr14:63602524-63607372	3.38725733972769	3.65213312564201	2.01562822789673	1.01064662025997	0	0.963184810748933
ENSMUSG00000072423.5	1.8331817824604	2.20614710121086	1.56198542916912	1.41239928363762	0.157832427285604	NA	1.7797387603273	0.365438945860509	0.0470172634509336	0.907078281008659	1.73272149687637	ENSMUSG00000072423.5	Psmb11	protein_coding	chr14:54621433-54629556	2.25817155981846	2.73909984423151	4.03125645579346	1.01064662025997	0.959916214658991	0
ENSMUSG00000048329.7	0.956855853368373	2.20368854951849	2.15729909089463	1.02150348962722	0.307015956627061	NA	0.585971757143717	1.53034739807168	-0.484704808509308	0.892517452557813	1.07067656565302	ENSMUSG00000048329.7	Mfsd6l	protein_coding	chr11:68556186-68558245	1.12908577990923	3.65213312564201	0	0	0.959916214658991	0
ENSMUSG00000003227.4	44.7090425226206	2.20335787223044	0.332396883415004	6.6286959420119	3.3866535974859e-11	3.86243900351544e-10	6.18930924817705	0.285070458743606	4.00660079806965	0.39101401304522	2.1827084501074	ENSMUSG00000003227.4	Edar	protein_coding	chr10:58600789-58675654	62.0997178950077	67.5644628243773	90.7032702553529	16.1703459241594	20.1582405078388	11.5582177289872
ENSMUSG00000066113.16	8.19965710291959	2.20243155976241	0.744725483340694	2.95737370216302	0.0031027182757675	0.0104083838066669	3.80422481597079	0.0690506287782764	1.67313052034202	0.639112379697383	2.13109429562877	ENSMUSG00000066113.16	Adamtsl1	protein_coding,retained_intron,lncRNA	chr4:85514172-86428385	13.5490293589108	12.782465939747	14.1093975952771	2.02129324051993	1.91983242931798	4.81592405374467
ENSMUSG00000069266.5	22.7802052835711	2.20047198593825	0.453022557579293	4.85731217821995	1.1898991655792e-06	7.72146521534497e-06	5.22649898331547	0.292016471621992	3.08158720304382	0.335479013786021	2.14491178027165	ENSMUSG00000069266.5	Hist1h4b	protein_coding	chr13:23757013-23757409	42.9052596365508	40.1734643820621	29.2266093045026	7.07452634181976	10.5590783612489	6.74229367524253
ENSMUSG00000096280.1	0.960895782064701	2.199685830411	2.12661930094605	1.03435806748883	0.300968799917162	NA	0.675503889576705	1.46244035190379	-0.468277928039759	0.920969644140933	1.14378181761646	ENSMUSG00000096280.1	Gm23287	snRNA	chr4:117210844-117210959	0	2.73909984423151	2.01562822789673	1.01064662025997	0	0
ENSMUSG00000087272.1	0.952985480479529	2.19956419214158	2.13145599549444	1.03195383662206	0.302093743740331	NA	0.675503889576705	1.46244035190379	-0.48362933209025	0.894380232357963	1.15913322166696	ENSMUSG00000087272.1	Gm15409	lncRNA	chr5:148959278-148961712	0	2.73909984423151	2.01562822789673	0	0	0.963184810748933
ENSMUSG00000020990.5	18.9899919806746	2.19374767152688	0.500686166354919	4.38148249131334	1.17874517582967e-05	6.47182015072804e-05	4.98460200681042	0.0735898619068532	2.72702626148483	0.753552663886797	2.2575757453256	ENSMUSG00000020990.5	Cdkl1	protein_coding	chr12:69746848-69791267	29.35623027764	31.9561648493676	32.2500516463477	4.04258648103986	11.5189945759079	4.81592405374467
ENSMUSG00000072934.10	9.02093302488897	2.19154531450145	0.719474269526941	3.0460370958678	0.00231879224767648	0.00803357314168267	3.88228101932991	0.474776841607663	1.83522947254274	0.567850731503746	2.04705154678717	ENSMUSG00000072934.10	Trpc5os	protein_coding	chrX:144456581-144477066	10.1617720191831	20.0867321910311	14.1093975952771	3.0319398607799	1.91983242931798	4.81592405374467
ENSMUSG00000103835.1	1.84163685006056	2.19141490702758	1.59915191560718	1.37036068033319	0.170574339705699	NA	1.7797387603273	0.365438945860509	-0.221945359511534	1.34763016839076	2.00168411983884	ENSMUSG00000103835.1	Gm37612	lncRNA	chr9:106870674-106871501	2.25817155981846	2.73909984423151	4.03125645579346	2.02129324051993	0	0
ENSMUSG00000115367.1	10.0417167586824	2.18966288544311	0.698352185562086	3.13547079927974	0.00171578508876073	0.0061634462033036	4.05579230859211	0.349918465260487	1.74239454484481	1.18608850786105	2.3133977637473	ENSMUSG00000115367.1	Gm33301	lncRNA	chr15:40162581-40168076	18.0653724785477	19.1736989096206	12.0937693673804	7.07452634181976	2.87974864397697	0.963184810748933
ENSMUSG00000008845.9	2.75489150512487	2.18547639837863	1.29982226765127	1.68136556263781	0.0926919302781042	NA	2.24611836215751	0.586438737262957	0.294425308398216	1.18774125450439	1.95169305375929	ENSMUSG00000008845.9	Cd163	protein_coding,retained_intron	chr6:124304656-124330527	6.77451467945539	2.73909984423151	4.03125645579346	2.02129324051993	0	0.963184810748933
ENSMUSG00000008658.16	6.38554037557941	2.18344099375468	0.884066624595442	2.46976973568462	0.0135200047605808	0.037693922716457	3.24782538401127	1.03703245529993	1.37581399716509	0.719351753338187	1.87201138684619	ENSMUSG00000008658.16	Rbfox1	protein_coding,lncRNA	chr16:5885355-7411526	14.67811513882	3.65213312564201	13.1015834813288	3.0319398607799	0.959916214658991	2.8895544322468
ENSMUSG00000095361.1	1.77292115968747	2.18258197995436	1.6416300981595	1.32952117678723	0.183676083939066	NA	1.6205526146976	0.835769728497809	-0.24169761801827	1.31341825309286	1.86225023271587	ENSMUSG00000095361.1	Gm24967	snRNA	chr4:108466944-108467050	1.12908577990923	4.56516640705252	3.0234423418451	0	1.91983242931798	0
ENSMUSG00000046828.3	1.77401069171745	2.18060073365963	1.64114981488062	1.32870303118442	0.183945964500363	NA	1.6205526146976	0.835769728497809	-0.240400219854961	1.31566541262936	1.86095283455256	ENSMUSG00000046828.3	Mettl21e	retained_intron,protein_coding	chr1:44204070-44218961	1.12908577990923	4.56516640705252	3.0234423418451	0	0	1.92636962149787
ENSMUSG00000029669.14	9.10465258310188	2.17947621036506	0.751644059386536	2.89961210116377	0.00373624715981025	0.0122532312145051	3.79669329291561	0.796058127337984	1.71334119681894	1.0238216234178	2.08335209609667	ENSMUSG00000029669.14	Tspan12	protein_coding	chr6:21771395-21852515	24.8398871580031	11.8694326583365	8.06251291158693	5.05323310129983	3.83966485863596	0.963184810748933
ENSMUSG00000030838.19	38.6566162313947	2.17922230153543	0.347138559228986	6.27767283005265	3.4367814289417e-10	3.51447648772225e-09	5.98418995952654	0.217988982239081	3.84557400036489	0.245876718565294	2.13861595916165	ENSMUSG00000030838.19	Ush1c	nonsense_mediated_decay,protein_coding,lncRNA,retained_intron	chr7:46195350-46238503	57.5833747753708	74.8687290756613	57.4454044950569	14.1490526836395	11.5189945759079	16.3741417827319
ENSMUSG00000092199.1	3.67605646177435	2.17672044261546	1.17237545943403	1.85667520170226	0.0633573776641641	0.138885567889879	2.47836695324047	0.967178616637578	0.456524260598937	1.41250809476896	2.02184269264153	ENSMUSG00000092199.1	Gm18358	unprocessed_pseudogene	chr7:85088768-85091159	11.2908577990923	2.73909984423151	4.03125645579346	3.0319398607799	0	0.963184810748933
ENSMUSG00000079741.5	0.936643909041562	2.17658138637689	2.16835567640881	1.00379352430857	0.315478146362475	NA	0.548770427207591	1.52739502736185	-0.484704808509308	0.892517452557813	1.0334752357169	ENSMUSG00000079741.5	Nlrp4g	transcribed_unprocessed_pseudogene,lncRNA	chr9:124348872-124356970	0	3.65213312564201	1.00781411394837	0	0.959916214658991	0
ENSMUSG00000086691.2	0.936643909041562	2.17658138637689	2.16835567640881	1.00379352430857	0.315478146362475	NA	0.548770427207591	1.52739502736185	-0.484704808509308	0.892517452557813	1.0334752357169	ENSMUSG00000086691.2	Gm15432	processed_pseudogene	chrX:29564014-29564208	0	3.65213312564201	1.00781411394837	0	0.959916214658991	0
ENSMUSG00000041700.9	2.69463088235194	2.16984841509606	1.27531282380266	1.70142444629869	0.0888633140365375	NA	2.25903632497698	0.407435263527449	0.563387931360683	0.0275680428524654	1.6956483936163	ENSMUSG00000041700.9	Lhfpl1	protein_coding	chrX:145290359-145349089	5.64542889954616	4.56516640705252	3.0234423418451	1.01064662025997	0.959916214658991	0.963184810748933
ENSMUSG00000055210.4	8.0003451838137	2.16622245484962	0.765907521948836	2.82830810870967	0.00467947454626744	0.0149463369572575	3.67317999181409	0.602651782532404	1.73909717334637	0.429329994068607	1.93408281846772	ENSMUSG00000055210.4	Foxd2	protein_coding	chr4:114906282-114908873	9.03268623927385	20.0867321910311	10.0781411394837	3.0319398607799	1.91983242931798	3.85273924299573
ENSMUSG00000073380.2	2.67441893802513	2.16073122822776	1.27187631943421	1.69885325735835	0.0893468360310051	NA	2.282385614938	0.0890201004677717	0.563387931360683	0.0275680428524654	1.71899768357732	ENSMUSG00000073380.2	Arrdc5	protein_coding	chr17:56294111-56300286	4.51634311963693	4.56516640705252	4.03125645579346	1.01064662025997	0.959916214658991	0.963184810748933
ENSMUSG00000021803.10	13.3647742108869	2.1590752910684	0.617211185311961	3.49811432852943	0.000468560226431435	0.00189499870874928	4.41912661284206	0.530070323747677	2.10782930969942	1.35306983838664	2.31129730314265	ENSMUSG00000021803.10	Cdhr1	protein_coding	chr14:37077857-37098347	13.5490293589108	24.6518985980836	27.2109810766059	7.07452634181976	0.959916214658991	6.74229367524253
ENSMUSG00000033191.14	65.0076970568748	2.15560826587527	0.282721283845314	7.62449942415608	2.44983160230525e-14	3.73028187268375e-13	6.70494074297932	0.380364405935531	4.59736547023976	0.149676653865084	2.10757527273955	ENSMUSG00000033191.14	Tie1	lncRNA,protein_coding	chr4:118471191-118490061	133.232122029289	106.824893925029	78.6095008879725	24.2555188862392	21.1181567224978	26.0059898902212
ENSMUSG00000030515.9	181.126659431749	2.15311270927096	0.160865072639976	13.3845879278576	7.44088952635714e-41	5.24360790341603e-39	8.20846033188392	0.0975375740880314	6.06493257803945	0.0784288153561459	2.14352775384448	ENSMUSG00000030515.9	Tarsl2	retained_intron,protein_coding,lncRNA	chr7:65644898-65692091	308.24041791522	305.866149272519	273.117624880007	69.7346167979376	67.1941350261294	62.6070126986806
ENSMUSG00000025034.9	277.586421597289	2.15307833555144	0.131729452265612	16.3446996743757	4.74503121760473e-60	6.66428020799814e-58	8.82584626664902	0.0228452914959993	6.67030783083239	0.173918540450998	2.15553843581663	ENSMUSG00000025034.9	Trim8	protein_coding,lncRNA	chr19:46501702-46516848	448.247054623965	450.125407735378	461.578864188352	93.9901356841768	95.0317052512401	116.545362100621
ENSMUSG00000026840.14	2.68287400562529	2.15147618416678	1.29487540247019	1.6615314338835	0.0966067611772886	NA	2.282385614938	0.0890201004677717	0.294425308398216	1.18774125450439	1.98796030653978	ENSMUSG00000026840.14	Lamc3	protein_coding,lncRNA	chr2:31887291-31946539	4.51634311963693	4.56516640705252	4.03125645579346	2.02129324051993	0	0.963184810748933
ENSMUSG00000059343.4	0.929302171218747	2.14916583678922	2.31701990260548	0.92755605352051	0.353637902743111	NA	0.113536555663347	1.92870189049417	-0.468277928039759	0.920969644140933	0.581814483703106	ENSMUSG00000059343.4	Aldoart1	protein_coding	chr4:72850583-72852634	0	4.56516640705252	0	1.01064662025997	0	0
ENSMUSG00000062727.4	9.75825100220011	2.14710865768088	0.71400352359702	3.00714014248016	0.00263718154886538	0.0090153454004106	4.0305251848611	0.176130464654172	1.34665355328354	2.05992640126679	2.68387163157756	ENSMUSG00000062727.4	Hist1h2bk	protein_coding	chr13:22035870-22036345	16.9362866986385	13.6954992211576	17.1328399371222	4.04258648103986	0	6.74229367524253
ENSMUSG00000038526.14	3.53549282770917	2.13512902400948	1.13307912658678	1.88436003621496	0.0595162916794953	0.131990698404989	2.625832535367	0.288434200520787	0.537654420633505	1.33193548912043	2.0881781147335	ENSMUSG00000038526.14	Car14	protein_coding,retained_intron	chr3:95897768-95904691	5.64542889954616	4.56516640705252	7.05469879763856	2.02129324051993	0	1.92636962149787
ENSMUSG00000051951.5	2.59449113694038	2.13467491612536	1.32585924779727	1.61003132095041	0.107391018806619	NA	2.1427951575231	0.661306608218081	0.274894971635731	1.16331790092437	1.86790018588737	ENSMUSG00000051951.5	Xkr4	protein_coding,lncRNA	chr1:3205901-3671498	2.25817155981846	6.39123296987352	4.03125645579346	0	0.959916214658991	1.92636962149787
ENSMUSG00000048163.13	13.0994012310114	2.13352841516552	0.587843877525696	3.62941334720673	0.00028406606604528	0.00120286377196994	4.43485416088418	0.246426651521416	2.36088763685424	0.517484254374267	2.07396652402994	ENSMUSG00000048163.13	Selplg	protein_coding,retained_intron	chr5:113818536-113832644	20.3235440383662	25.5649318794941	18.1406540510706	3.0319398607799	6.71941350261294	4.81592405374467
ENSMUSG00000055732.1	2.59503590295537	2.13347492555661	1.37185865680697	1.55517109213154	0.119905327090343	NA	2.1427951575231	0.661306608218081	-0.0796347870147932	1.59411931040933	2.2224299445379	ENSMUSG00000055732.1	Gm9979	lncRNA	chr13:40704005-40707949	2.25817155981846	6.39123296987352	4.03125645579346	0	0	2.8895544322468
ENSMUSG00000022579.10	53.6819848369991	2.13190317969255	0.306697842557598	6.95115153701212	3.62316416852461e-12	4.53663523445438e-11	6.43870624982229	0.290550533627449	4.30579356442795	0.474566417500413	2.13291268539434	ENSMUSG00000022579.10	Gpihbp1	protein_coding,retained_intron	chr15:75596628-75599481	100.488634411922	93.1293947038714	68.5313597484889	26.2768121267591	13.4388270052259	20.2268810257276
ENSMUSG00000116697.1	1.74457200079139	2.12241601100969	1.74243953768019	1.21807153999466	0.223196787897617	NA	1.16884905927465	1.87971054408563	-0.24169761801827	1.31341825309286	1.41054667729292	ENSMUSG00000116697.1	Gm49694	lncRNA	chr15:78174461-78174851	4.51634311963693	0	4.03125645579346	0	1.91983242931798	0
ENSMUSG00000045136.6	197.635403541163	2.11572402407612	0.158970923419764	13.3088742177683	2.05555668458856e-40	1.41382878264646e-38	8.32834867136285	0.0605925496402484	6.20170018117638	0.302161931416523	2.12664849018647	ENSMUSG00000045136.6	Tubb2b	lncRNA,protein_coding	chr13:34126748-34130466	336.467562412951	310.431315679571	316.453631779787	86.915609342357	77.7532133873783	57.791088644936
ENSMUSG00000083849.1	3.46734570109844	2.11093251418655	1.12174986391739	1.88182105662552	0.0598603158338531	0.132631896708409	2.58684764979247	0.334581189967503	0.809720499888908	0.454184190926522	1.77712714990356	ENSMUSG00000083849.1	Gm13477	processed_pseudogene	chr2:44788265-44790951	4.51634311963693	7.30426625128403	5.03907056974183	2.02129324051993	0.959916214658991	0.963184810748933
ENSMUSG00000068452.8	6.07391156779637	2.10950184931007	0.850523617178868	2.48023900418798	0.0131294343837989	0.0367616841160207	3.35238259336747	0.305698471535131	1.4567222354554	0.26525500547585	1.89566035791207	ENSMUSG00000068452.8	Duox2	protein_coding,retained_intron	chr2:122279247-122298449	12.4199435790015	9.13033281410504	8.06251291158693	2.02129324051993	1.91983242931798	2.8895544322468
ENSMUSG00000105531.1	7.79227012919958	2.10792624375883	0.762664855065645	2.76389587085063	0.00571157629773909	0.0177434336216229	3.69861503724579	0.262994140526234	1.6171077170061	0.928216571095833	2.08150732023969	ENSMUSG00000105531.1	4930458A03Rik	lncRNA	chr5:106351535-106364234	11.2908577990923	15.5215657839786	11.085955253432	4.04258648103986	0.959916214658991	3.85273924299573
ENSMUSG00000045569.7	1.73427986630223	2.1073831687988	1.67449268272003	1.25852038085683	0.208203621159805	NA	1.47662155510028	1.03799985763011	-0.240400219854961	1.31566541262936	1.71702177495524	ENSMUSG00000045569.7	Mc2r	protein_coding	chr18:68406907-68429320	5.64542889954616	1.82606656282101	1.00781411394837	0	0	1.92636962149787
ENSMUSG00000117432.1	2.56143278385694	2.10335527577499	1.41720380139845	1.4841586465542	0.137766837680702	NA	1.49852356621981	2.16410080416819	0.290024453941971	1.16774751201937	1.20849911227784	ENSMUSG00000117432.1	Gm49967	lncRNA	chr17:84036890-84038262	0	6.39123296987352	6.0468846836902	1.01064662025997	1.91983242931798	0
ENSMUSG00000032744.4	42.2820336224156	2.10284292516247	0.324446867564724	6.48131677444221	9.0925541341763e-11	9.87107336382685e-10	6.10757144713174	0.124739887298646	4.03384886388571	0.145834720489048	2.07372258324603	ENSMUSG00000032744.4	Heyl	lncRNA,protein_coding	chr4:123233556-123249875	75.6487472539185	65.7383962615562	64.5001032926954	14.1490526836395	16.3185756492028	17.3373265934808
ENSMUSG00000053216.15	3.44767852278662	2.10237076196671	1.14881136696581	1.8300400069329	0.067243956720559	0.145850800799822	2.5446080613498	0.522952901343035	0.537654420633505	1.33193548912043	2.0069536407163	ENSMUSG00000053216.15	Btn2a2	protein_coding	chr13:23477676-23488857	3.38725733972769	7.30426625128403	6.0468846836902	2.02129324051993	0	1.92636962149787
ENSMUSG00000041911.3	517.531204183125	2.1009460108573	0.0994092764418965	21.1343054295871	3.84808583147123e-99	1.54569911678536e-96	9.71175040223807	0.0928096483606598	7.61665574171551	0.0508228958495807	2.09509466052255	ENSMUSG00000041911.3	Dlx1	protein_coding,nonsense_mediated_decay,retained_intron	chr2:71528113-71533981	797.134560615917	901.163848752167	819.352874640021	198.086737570953	188.143578073162	201.305625446527
ENSMUSG00000020053.18	65.8979939234183	2.09881652462422	0.30607806732628	6.85712812733777	7.02586130770705e-12	8.5571496970278e-11	6.72439776554998	0.300207401832349	4.51461654506825	0.855614748124723	2.20978122048173	ENSMUSG00000020053.18	Igf1	protein_coding	chr10:87858265-87937042	133.232122029289	89.4772615782293	97.7579690529915	38.4045715698787	24.9578215811338	11.5582177289872
ENSMUSG00000058174.7	8.55849144671096	2.09632822475378	0.731628089404952	2.86529215473229	0.00416624670064466	0.0134742187980269	3.84153036176267	0.161908385609142	1.66743621702797	1.02864321035932	2.17409414473469	ENSMUSG00000058174.7	Gm5148	lncRNA,protein_coding	chr3:37714190-37724490	15.8072009187292	12.782465939747	13.1015834813288	1.01064662025997	5.75949728795394	2.8895544322468
ENSMUSG00000086513.3	1.7421901678874	2.09168719231233	1.6243359009284	1.28771837839502	0.197844013652328	NA	1.47662155510028	1.03799985763011	0.0480927398699911	0.907966982406498	1.42852881523029	ENSMUSG00000086513.3	9130208D14Rik	unprocessed_pseudogene	chr7:105824223-105831515	5.64542889954616	1.82606656282101	1.00781411394837	1.01064662025997	0	0.963184810748933
ENSMUSG00000078604.1	1.73723026296858	2.0898014484677	1.61347792113285	1.29521539842355	0.195245934299509	NA	1.54747236141832	0.943254124747586	0.0470172634509336	0.907078281008659	1.50045509796738	ENSMUSG00000078604.1	Gm10961	protein_coding	chr3:107631322-107633090	4.51634311963693	0.913033281410503	3.0234423418451	1.01064662025997	0.959916214658991	0
ENSMUSG00000036960.10	23.2125851838481	2.08721340990929	0.456190236029478	4.57531364124684	4.75507077381905e-06	2.80061118537776e-05	5.21708756857783	0.378752535853833	3.13855313542293	0.631666889965577	2.0785344331549	ENSMUSG00000036960.10	Clca2	protein_coding,lncRNA	chr3:145070263-145099443	49.6797743160062	32.8691981307781	30.234423418451	11.1171128228596	10.5590783612489	4.81592405374467
ENSMUSG00000097717.2	1.72639336246443	2.08041753562131	1.68972422931259	1.23121720073083	0.218241639824603	NA	1.10503554719978	1.88063510154909	0.0480927398699911	0.907966982406498	1.05694280732979	ENSMUSG00000097717.2	1700066J03Rik	lncRNA,retained_intron	chr13:58146949-58149692	5.64542889954616	2.73909984423151	0	1.01064662025997	0	0.963184810748933
ENSMUSG00000032420.8	85.0791196650182	2.07988397840727	0.228751989588878	9.0923098948574	9.69568854538104e-20	2.26165166951722e-18	7.10964417900684	0.0437985758580748	5.03830407384149	0.169014498398761	2.07134010516535	ENSMUSG00000032420.8	Nt5e	lncRNA,retained_intron,protein_coding	chr9:88327197-88372092	141.135722488654	138.781058774397	133.031463041184	28.298105367279	35.5168999423827	33.7114683762127
ENSMUSG00000050799.3	4.25585732526791	2.07803225657369	1.03307145748554	2.01150873109159	0.0442717490277693	0.103233926329237	2.77479084461553	0.711776445999691	0.971819452089629	0.734946717510613	1.8029713925259	ENSMUSG00000050799.3	Hist1h2ba	protein_coding	chr13:23933773-23934156	3.38725733972769	9.13033281410504	8.06251291158693	3.0319398607799	0.959916214658991	0.963184810748933
ENSMUSG00000046974.6	1.7214334575456	2.07722998192738	1.60109567275672	1.29738029854947	0.194500367873858	NA	1.62514904776042	0.610128454502026	0.0470172634509336	0.907078281008659	1.57813178430949	ENSMUSG00000046974.6	BC053393	protein_coding	chr11:46571536-46589232	4.51634311963693	1.82606656282101	2.01562822789673	1.01064662025997	0.959916214658991	0
ENSMUSG00000080914.1	1.74568533056874	2.07556840966457	1.65552849169298	1.25371953432348	0.209943965154566	NA	1.54747236141832	0.943254124747586	-0.221945359511534	1.34763016839076	1.76941772092985	ENSMUSG00000080914.1	Gm7129	processed_pseudogene	chrX:13326023-13327019	4.51634311963693	0.913033281410503	3.0234423418451	2.02129324051993	0	0
ENSMUSG00000030413.7	6.82202310105959	2.07241247420926	0.815949805465924	2.53987740462279	0.0110891331710606	0.0316715231239449	3.51207616155819	0.224842158427353	1.43244903504235	0.971733678706206	2.07962712651583	ENSMUSG00000030413.7	Pglyrp1	protein_coding,lncRNA,retained_intron	chr7:18871331-18890459	9.03268623927385	11.8694326583365	12.0937693673804	5.05323310129983	1.91983242931798	0.963184810748933
ENSMUSG00000054690.17	31.3069819003167	2.0719884277451	0.390273862159542	5.30906275987828	1.10190388802988e-07	8.3323184063223e-07	5.63674543939616	0.418382374230695	3.63691178405986	0.206365670329126	1.9998336553363	ENSMUSG00000054690.17	Emcn	protein_coding,retained_intron	chr3:137341067-137432185	55.3252032155523	61.1732298545037	35.2734939881928	10.1064662025997	12.4789107905669	13.4845873504851
ENSMUSG00000112323.1	2.55880024022149	2.0711244552172	1.3225062705175	1.56606021565914	0.117334520804754	NA	2.16500592901972	0.46214069075919	0.29132185210528	1.16938986507514	1.87368407691444	ENSMUSG00000112323.1	Gm32828	lncRNA	chr12:7524002-7859766	5.64542889954616	2.73909984423151	4.03125645579346	1.01064662025997	0	1.92636962149787
ENSMUSG00000086153.1	0.91325465506431	2.07014233199477	2.34103003394598	0.884286960003411	0.376541325708077	NA	0.108878677454716	1.92063420878135	-0.48362933209025	0.894380232357963	0.592508009544966	ENSMUSG00000086153.1	Gm12923	lncRNA	chr4:123092765-123094028	4.51634311963693	0	0	0	0	0.963184810748933
ENSMUSG00000029445.13	0.91325465506431	2.07014233199477	2.34103003394598	0.884286960003411	0.376541325708077	NA	0.108878677454716	1.92063420878135	-0.48362933209025	0.894380232357963	0.592508009544966	ENSMUSG00000029445.13	Hpd	protein_coding,lncRNA,retained_intron	chr5:123171807-123182727	4.51634311963693	0	0	0	0	0.963184810748933
ENSMUSG00000107728.1	6.72476489823557	2.06880361564388	0.849296976993484	2.43590130623972	0.0148547368997579	0.0409995456098459	3.48974347007258	0.288025049368747	0.974948712227565	1.84191699414045	2.51479475784501	ENSMUSG00000107728.1	Gm38910	lncRNA	chr6:134605234-134607681	13.5490293589108	10.0433660955155	9.07032702553529	0	5.75949728795394	1.92636962149787
ENSMUSG00000113519.1	1.70563665212263	2.06513098806536	1.61757695068921	1.27668175982939	0.201714623631444	NA	1.53822918443899	0.877733086592649	0.0470172634509336	0.907078281008659	1.49121192098805	ENSMUSG00000113519.1	Gm47541	lncRNA	chr12:112971745-112972145	4.51634311963693	2.73909984423151	1.00781411394837	1.01064662025997	0.959916214658991	0
ENSMUSG00000094315.2	1.70176627923378	2.06148358849808	1.59618268141499	1.29150855506752	0.196527390513055	NA	1.66454353529239	0.393252350629997	0.0480927398699911	0.907966982406498	1.6164507954224	ENSMUSG00000094315.2	Igkv4-78	IG_V_gene	chr6:69059690-69060224	3.38725733972769	1.82606656282101	3.0234423418451	1.01064662025997	0	0.963184810748933
ENSMUSG00000049532.11	134.308749359776	2.05822578114387	0.186063808413742	11.0619351430617	1.91911696650493e-28	7.3137656841148e-27	7.75905175139567	0.119627411940643	5.70633370708711	0.188577227952763	2.05271804430856	ENSMUSG00000049532.11	Sall2	protein_coding	chr14:52311172-52328762	196.460925704206	224.606187226984	228.773803866279	44.4684512914385	54.7152242355625	56.8279038341871
ENSMUSG00000078956.3	15.1794089063277	2.05696550989495	0.544748012899401	3.77599451707373	0.000159370496389692	0.000712554997660411	4.62195937768626	0.300220697042042	2.62290663268669	0.466305400637473	1.99905274499957	ENSMUSG00000078956.3	Gm14221	lncRNA	chr2:160568379-160619971	30.4853160575492	22.8258320352626	20.1562822789673	6.06387972155979	3.83966485863596	7.70547848599147
ENSMUSG00000085360.1	3.35465360221378	2.05377917389579	1.1409604700519	1.80004411003158	0.071853673514398	0.153997351281952	2.4928409969679	0.5415688777798	0.806617043595973	0.409663565002587	1.68622395337193	ENSMUSG00000085360.1	Arhgap27os2	lncRNA	chr11:103355701-103361092	4.51634311963693	3.65213312564201	8.06251291158693	1.01064662025997	0.959916214658991	1.92636962149787
ENSMUSG00000073207.1	14.2224859106599	2.05174025586894	0.560991695157499	3.657345150703	0.000254841120058301	0.00109177240939653	4.52323612967883	0.323143091866849	2.56285970444541	0.392092894413411	1.96037642523342	ENSMUSG00000073207.1	Ccdc160	protein_coding	chrX:52791200-52799468	20.3235440383662	29.2170650051361	19.148468165019	6.06387972155979	3.83966485863596	6.74229367524253
ENSMUSG00000109814.1	41.9675960020827	2.05166529282119	0.3263512815227	6.28667760472233	3.24331930381624e-10	3.32510591617383e-09	6.08934083723109	0.0352919963283934	4.04005412628636	0.389757167404213	2.04928671094473	ENSMUSG00000109814.1	Gm45847	lncRNA	chr7:123031415-123068305	66.6160610146447	66.6514295429668	69.5391738624373	19.2022857849393	18.2384080785208	11.5582177289872
ENSMUSG00000113647.1	1.68542470779582	2.05012738959567	1.59846427772341	1.28256065410203	0.199646042261117	NA	1.66175476240071	0.315281802154363	0.0470172634509336	0.907078281008659	1.61473749894977	ENSMUSG00000113647.1	Gm47210	lncRNA	chr13:93770950-93772194	3.38725733972769	2.73909984423151	2.01562822789673	1.01064662025997	0.959916214658991	0
ENSMUSG00000007944.8	1.68596947381081	2.04919946729994	1.59823129745146	1.28216702461502	0.199784061104464	NA	1.66175476240071	0.315281802154363	0.0480927398699911	0.907966982406498	1.61366202253071	ENSMUSG00000007944.8	Ttc9b	protein_coding	chr7:27653915-27657346	3.38725733972769	2.73909984423151	2.01562822789673	1.01064662025997	0	0.963184810748933
ENSMUSG00000085976.1	1.65730246188383	2.04834191417541	1.60460670216699	1.27653830150975	0.201765296295777	NA	1.65876358043399	0.179493249909501	0.0316658594004421	0.893450298869936	1.62709772103355	ENSMUSG00000085976.1	Gm13816	lncRNA	chr2:92742230-92759208	2.25817155981846	2.73909984423151	3.0234423418451	0	0.959916214658991	0.963184810748933
ENSMUSG00000097463.2	1.65730246188383	2.04834191417541	1.60460670216699	1.27653830150975	0.201765296295777	NA	1.65876358043399	0.179493249909501	0.0316658594004421	0.893450298869936	1.62709772103355	ENSMUSG00000097463.2	4930448E22Rik	lncRNA,retained_intron	chr9:46326393-46329527	2.25817155981846	2.73909984423151	3.0234423418451	0	0.959916214658991	0.963184810748933
ENSMUSG00000085113.1	1.65288732298	2.04602841426348	1.63928641778539	1.24812137285172	0.211986612386835	NA	1.46386629067258	0.908128155508217	0.0316658594004421	0.893450298869936	1.43220043127214	ENSMUSG00000085113.1	B130011K05Rik	lncRNA	chr11:63413169-63417888	1.12908577990923	1.82606656282101	5.03907056974183	0	0.959916214658991	0.963184810748933
ENSMUSG00000100850.1	0.37636192663641	2.03748878861543	3.36919977133559	0.604739679122009	0.545351979106563	NA	-0.178762601305404	1.42242489961474	-1	0	0.821237398694596	ENSMUSG00000100850.1	4930434B07Rik	lncRNA	chr1:90153628-90159462	2.25817155981846	0	0	0	0	0
ENSMUSG00000099568.1	0.37636192663641	2.03748878861543	3.36919977133559	0.604739679122009	0.545351979106563	NA	-0.178762601305404	1.42242489961474	-1	0	0.821237398694596	ENSMUSG00000099568.1	Gm28513	lncRNA	chr1:153743552-153749324	2.25817155981846	0	0	0	0	0
ENSMUSG00000107468.1	0.37636192663641	2.03748878861543	3.36919977133559	0.604739679122009	0.545351979106563	NA	-0.178762601305404	1.42242489961474	-1	0	0.821237398694596	ENSMUSG00000107468.1	5730507A11Rik	TEC	chr2:38862163-38865533	2.25817155981846	0	0	0	0	0
ENSMUSG00000086436.2	0.37636192663641	2.03748878861543	3.36919977133559	0.604739679122009	0.545351979106563	NA	-0.178762601305404	1.42242489961474	-1	0	0.821237398694596	ENSMUSG00000086436.2	Gm13690	processed_pseudogene	chr2:80629284-80629568	2.25817155981846	0	0	0	0	0
ENSMUSG00000049372.11	0.37636192663641	2.03748878861543	3.36919977133559	0.604739679122009	0.545351979106563	NA	-0.178762601305404	1.42242489961474	-1	0	0.821237398694596	ENSMUSG00000049372.11	Olfr1183	protein_coding	chr2:88454867-88469199	2.25817155981846	0	0	0	0	0
ENSMUSG00000080802.1	0.37636192663641	2.03748878861543	3.36919977133559	0.604739679122009	0.545351979106563	NA	-0.178762601305404	1.42242489961474	-1	0	0.821237398694596	ENSMUSG00000080802.1	Gm13804	processed_pseudogene	chr2:98291403-98291574	2.25817155981846	0	0	0	0	0
ENSMUSG00000086650.1	0.37636192663641	2.03748878861543	3.36919977133559	0.604739679122009	0.545351979106563	NA	-0.178762601305404	1.42242489961474	-1	0	0.821237398694596	ENSMUSG00000086650.1	A430048G15Rik	lncRNA	chr2:133432095-133453362	2.25817155981846	0	0	0	0	0
ENSMUSG00000089684.1	0.37636192663641	2.03748878861543	3.36919977133559	0.604739679122009	0.545351979106563	NA	-0.178762601305404	1.42242489961474	-1	0	0.821237398694596	ENSMUSG00000089684.1	Gm14163	processed_pseudogene	chr2:152609174-152609390	2.25817155981846	0	0	0	0	0
ENSMUSG00000070530.5	0.37636192663641	2.03748878861543	3.36919977133559	0.604739679122009	0.545351979106563	NA	-0.178762601305404	1.42242489961474	-1	0	0.821237398694596	ENSMUSG00000070530.5	Wfdc16	protein_coding	chr2:164634707-164638796	2.25817155981846	0	0	0	0	0
ENSMUSG00000105134.1	0.37636192663641	2.03748878861543	3.36919977133559	0.604739679122009	0.545351979106563	NA	-0.178762601305404	1.42242489961474	-1	0	0.821237398694596	ENSMUSG00000105134.1	Gm42923	TEC	chr3:37392206-37395101	2.25817155981846	0	0	0	0	0
ENSMUSG00000105910.1	0.37636192663641	2.03748878861543	3.36919977133559	0.604739679122009	0.545351979106563	NA	-0.178762601305404	1.42242489961474	-1	0	0.821237398694596	ENSMUSG00000105910.1	Gm43539	lncRNA	chr3:39008602-39009681	2.25817155981846	0	0	0	0	0
ENSMUSG00000036381.13	0.37636192663641	2.03748878861543	3.36919977133559	0.604739679122009	0.545351979106563	NA	-0.178762601305404	1.42242489961474	-1	0	0.821237398694596	ENSMUSG00000036381.13	P2ry14	protein_coding,retained_intron	chr3:59113855-59153618	2.25817155981846	0	0	0	0	0
ENSMUSG00000104125.1	0.37636192663641	2.03748878861543	3.36919977133559	0.604739679122009	0.545351979106563	NA	-0.178762601305404	1.42242489961474	-1	0	0.821237398694596	ENSMUSG00000104125.1	Gm37488	TEC	chr3:60604384-60607757	2.25817155981846	0	0	0	0	0
ENSMUSG00000089075.1	0.37636192663641	2.03748878861543	3.36919977133559	0.604739679122009	0.545351979106563	NA	-0.178762601305404	1.42242489961474	-1	0	0.821237398694596	ENSMUSG00000089075.1	Gm23820	misc_RNA	chr3:103082876-103083175	2.25817155981846	0	0	0	0	0
ENSMUSG00000106280.1	0.37636192663641	2.03748878861543	3.36919977133559	0.604739679122009	0.545351979106563	NA	-0.178762601305404	1.42242489961474	-1	0	0.821237398694596	ENSMUSG00000106280.1	Gm42880	lncRNA	chr3:132443673-132445548	2.25817155981846	0	0	0	0	0
ENSMUSG00000105290.1	0.37636192663641	2.03748878861543	3.36919977133559	0.604739679122009	0.545351979106563	NA	-0.178762601305404	1.42242489961474	-1	0	0.821237398694596	ENSMUSG00000105290.1	Gm43528	TEC	chr3:156737540-156739213	2.25817155981846	0	0	0	0	0
ENSMUSG00000083851.1	0.37636192663641	2.03748878861543	3.36919977133559	0.604739679122009	0.545351979106563	NA	-0.178762601305404	1.42242489961474	-1	0	0.821237398694596	ENSMUSG00000083851.1	Gm12365	processed_pseudogene	chr4:35436214-35436781	2.25817155981846	0	0	0	0	0
ENSMUSG00000046133.3	0.37636192663641	2.03748878861543	3.36919977133559	0.604739679122009	0.545351979106563	NA	-0.178762601305404	1.42242489961474	-1	0	0.821237398694596	ENSMUSG00000046133.3	C130073F10Rik	protein_coding	chr4:101890020-101893789	2.25817155981846	0	0	0	0	0
ENSMUSG00000094035.3	0.37636192663641	2.03748878861543	3.36919977133559	0.604739679122009	0.545351979106563	NA	-0.178762601305404	1.42242489961474	-1	0	0.821237398694596	ENSMUSG00000094035.3	Ldlrad2	protein_coding,lncRNA	chr4:137570876-137582104	2.25817155981846	0	0	0	0	0
ENSMUSG00000085264.1	0.37636192663641	2.03748878861543	3.36919977133559	0.604739679122009	0.545351979106563	NA	-0.178762601305404	1.42242489961474	-1	0	0.821237398694596	ENSMUSG00000085264.1	Gm15581	lncRNA	chr6:17206823-17385604	2.25817155981846	0	0	0	0	0
ENSMUSG00000107546.1	0.37636192663641	2.03748878861543	3.36919977133559	0.604739679122009	0.545351979106563	NA	-0.178762601305404	1.42242489961474	-1	0	0.821237398694596	ENSMUSG00000107546.1	Gm20560	lncRNA	chr6:73012043-73020360	2.25817155981846	0	0	0	0	0
ENSMUSG00000109525.1	0.37636192663641	2.03748878861543	3.36919977133559	0.604739679122009	0.545351979106563	NA	-0.178762601305404	1.42242489961474	-1	0	0.821237398694596	ENSMUSG00000109525.1	Gm19091	processed_pseudogene	chr7:18577698-18579022	2.25817155981846	0	0	0	0	0
ENSMUSG00000108703.1	0.37636192663641	2.03748878861543	3.36919977133559	0.604739679122009	0.545351979106563	NA	-0.178762601305404	1.42242489961474	-1	0	0.821237398694596	ENSMUSG00000108703.1	Gm44793	lncRNA	chr7:24112454-24116600	2.25817155981846	0	0	0	0	0
ENSMUSG00000109332.1	0.37636192663641	2.03748878861543	3.36919977133559	0.604739679122009	0.545351979106563	NA	-0.178762601305404	1.42242489961474	-1	0	0.821237398694596	ENSMUSG00000109332.1	Gm44742	TEC	chr7:59202391-59203802	2.25817155981846	0	0	0	0	0
ENSMUSG00000004651.6	0.37636192663641	2.03748878861543	3.36919977133559	0.604739679122009	0.545351979106563	NA	-0.178762601305404	1.42242489961474	-1	0	0.821237398694596	ENSMUSG00000004651.6	Tyr	protein_coding,lncRNA	chr7:87424771-87493512	2.25817155981846	0	0	0	0	0
ENSMUSG00000057321.2	0.37636192663641	2.03748878861543	3.36919977133559	0.604739679122009	0.545351979106563	NA	-0.178762601305404	1.42242489961474	-1	0	0.821237398694596	ENSMUSG00000057321.2	Usp17ld	protein_coding	chr7:103249737-103252505	2.25817155981846	0	0	0	0	0
ENSMUSG00000098129.1	0.37636192663641	2.03748878861543	3.36919977133559	0.604739679122009	0.545351979106563	NA	-0.178762601305404	1.42242489961474	-1	0	0.821237398694596	ENSMUSG00000098129.1	Gm27040	lncRNA	chr7:123971046-123983454	2.25817155981846	0	0	0	0	0
ENSMUSG00000109134.1	0.37636192663641	2.03748878861543	3.36919977133559	0.604739679122009	0.545351979106563	NA	-0.178762601305404	1.42242489961474	-1	0	0.821237398694596	ENSMUSG00000109134.1	Gm45076	lncRNA	chr8:8334081-8336213	2.25817155981846	0	0	0	0	0
ENSMUSG00000109603.1	0.37636192663641	2.03748878861543	3.36919977133559	0.604739679122009	0.545351979106563	NA	-0.178762601305404	1.42242489961474	-1	0	0.821237398694596	ENSMUSG00000109603.1	Gm32389	lncRNA	chr8:27008467-27012903	2.25817155981846	0	0	0	0	0
ENSMUSG00000109991.1	0.37636192663641	2.03748878861543	3.36919977133559	0.604739679122009	0.545351979106563	NA	-0.178762601305404	1.42242489961474	-1	0	0.821237398694596	ENSMUSG00000109991.1	Gm6284	processed_pseudogene	chr8:43158754-43163944	2.25817155981846	0	0	0	0	0
ENSMUSG00000110318.1	0.37636192663641	2.03748878861543	3.36919977133559	0.604739679122009	0.545351979106563	NA	-0.178762601305404	1.42242489961474	-1	0	0.821237398694596	ENSMUSG00000110318.1	Gm2767	processed_pseudogene	chr8:56560916-56561388	2.25817155981846	0	0	0	0	0
ENSMUSG00000112409.1	0.37636192663641	2.03748878861543	3.36919977133559	0.604739679122009	0.545351979106563	NA	-0.178762601305404	1.42242489961474	-1	0	0.821237398694596	ENSMUSG00000112409.1	C030006N10Rik	TEC	chr10:32279177-32279693	2.25817155981846	0	0	0	0	0
ENSMUSG00000039462.4	0.37636192663641	2.03748878861543	3.36919977133559	0.604739679122009	0.545351979106563	NA	-0.178762601305404	1.42242489961474	-1	0	0.821237398694596	ENSMUSG00000039462.4	Col10a1	protein_coding	chr10:34389981-34397085	2.25817155981846	0	0	0	0	0
ENSMUSG00000112466.1	0.37636192663641	2.03748878861543	3.36919977133559	0.604739679122009	0.545351979106563	NA	-0.178762601305404	1.42242489961474	-1	0	0.821237398694596	ENSMUSG00000112466.1	Gm29674	lncRNA	chr10:107199912-107205775	2.25817155981846	0	0	0	0	0
ENSMUSG00000086375.1	0.37636192663641	2.03748878861543	3.36919977133559	0.604739679122009	0.545351979106563	NA	-0.178762601305404	1.42242489961474	-1	0	0.821237398694596	ENSMUSG00000086375.1	Gm12127	lncRNA	chr11:36278041-36279987	2.25817155981846	0	0	0	0	0
ENSMUSG00000087604.7	0.37636192663641	2.03748878861543	3.36919977133559	0.604739679122009	0.545351979106563	NA	-0.178762601305404	1.42242489961474	-1	0	0.821237398694596	ENSMUSG00000087604.7	Cdrt4os1	lncRNA	chr11:62990453-63004134	2.25817155981846	0	0	0	0	0
ENSMUSG00000092066.1	0.37636192663641	2.03748878861543	3.36919977133559	0.604739679122009	0.545351979106563	NA	-0.178762601305404	1.42242489961474	-1	0	0.821237398694596	ENSMUSG00000092066.1	1700121N20Rik	lncRNA	chr12:106442653-106447666	2.25817155981846	0	0	0	0	0
ENSMUSG00000114817.1	0.37636192663641	2.03748878861543	3.36919977133559	0.604739679122009	0.545351979106563	NA	-0.178762601305404	1.42242489961474	-1	0	0.821237398694596	ENSMUSG00000114817.1	Gm48356	TEC	chr13:22049514-22051450	2.25817155981846	0	0	0	0	0
ENSMUSG00000114959.1	0.37636192663641	2.03748878861543	3.36919977133559	0.604739679122009	0.545351979106563	NA	-0.178762601305404	1.42242489961474	-1	0	0.821237398694596	ENSMUSG00000114959.1	G630093K05Rik	lncRNA	chr13:47910435-47934301	2.25817155981846	0	0	0	0	0
ENSMUSG00000113631.1	0.37636192663641	2.03748878861543	3.36919977133559	0.604739679122009	0.545351979106563	NA	-0.178762601305404	1.42242489961474	-1	0	0.821237398694596	ENSMUSG00000113631.1	Gm48745	TEC	chr13:95685145-95686809	2.25817155981846	0	0	0	0	0
ENSMUSG00000115601.1	0.37636192663641	2.03748878861543	3.36919977133559	0.604739679122009	0.545351979106563	NA	-0.178762601305404	1.42242489961474	-1	0	0.821237398694596	ENSMUSG00000115601.1	Gm49007	lncRNA	chr14:96924633-96992293	2.25817155981846	0	0	0	0	0
ENSMUSG00000044819.5	0.37636192663641	2.03748878861543	3.36919977133559	0.604739679122009	0.545351979106563	NA	-0.178762601305404	1.42242489961474	-1	0	0.821237398694596	ENSMUSG00000044819.5	Oxgr1	protein_coding	chr14:120019585-120042435	2.25817155981846	0	0	0	0	0
ENSMUSG00000101356.1	0.37636192663641	2.03748878861543	3.36919977133559	0.604739679122009	0.545351979106563	NA	-0.178762601305404	1.42242489961474	-1	0	0.821237398694596	ENSMUSG00000101356.1	Gm28876	lncRNA	chr15:103096151-103102111	2.25817155981846	0	0	0	0	0
ENSMUSG00000075395.11	0.37636192663641	2.03748878861543	3.36919977133559	0.604739679122009	0.545351979106563	NA	-0.178762601305404	1.42242489961474	-1	0	0.821237398694596	ENSMUSG00000075395.11	A630010A05Rik	protein_coding	chr16:14562317-14634108	2.25817155981846	0	0	0	0	0
ENSMUSG00000094605.1	0.37636192663641	2.03748878861543	3.36919977133559	0.604739679122009	0.545351979106563	NA	-0.178762601305404	1.42242489961474	-1	0	0.821237398694596	ENSMUSG00000094605.1	Gm25873	snRNA	chr16:43126233-43126339	2.25817155981846	0	0	0	0	0
ENSMUSG00000098552.1	0.37636192663641	2.03748878861543	3.36919977133559	0.604739679122009	0.545351979106563	NA	-0.178762601305404	1.42242489961474	-1	0	0.821237398694596	ENSMUSG00000098552.1	Gm27217	lncRNA	chr17:52592981-52602660	2.25817155981846	0	0	0	0	0
ENSMUSG00000117321.1	0.37636192663641	2.03748878861543	3.36919977133559	0.604739679122009	0.545351979106563	NA	-0.178762601305404	1.42242489961474	-1	0	0.821237398694596	ENSMUSG00000117321.1	Gm49927	processed_pseudogene	chr17:66094933-66095170	2.25817155981846	0	0	0	0	0
ENSMUSG00000117566.1	0.37636192663641	2.03748878861543	3.36919977133559	0.604739679122009	0.545351979106563	NA	-0.178762601305404	1.42242489961474	-1	0	0.821237398694596	ENSMUSG00000117566.1	Gm9407	processed_pseudogene	chr17:88856233-88856622	2.25817155981846	0	0	0	0	0
ENSMUSG00000117619.1	0.37636192663641	2.03748878861543	3.36919977133559	0.604739679122009	0.545351979106563	NA	-0.178762601305404	1.42242489961474	-1	0	0.821237398694596	ENSMUSG00000117619.1	Gm50079	TEC	chr18:9818784-9820462	2.25817155981846	0	0	0	0	0
ENSMUSG00000117906.1	0.37636192663641	2.03748878861543	3.36919977133559	0.604739679122009	0.545351979106563	NA	-0.178762601305404	1.42242489961474	-1	0	0.821237398694596	ENSMUSG00000117906.1	Gm50381	processed_pseudogene	chr18:86096954-86097244	2.25817155981846	0	0	0	0	0
ENSMUSG00000098786.1	0.37636192663641	2.03748878861543	3.36919977133559	0.604739679122009	0.545351979106563	NA	-0.178762601305404	1.42242489961474	-1	0	0.821237398694596	ENSMUSG00000098786.1	Mir6995	miRNA	chr19:47273519-47273589	2.25817155981846	0	0	0	0	0
ENSMUSG00000084275.3	0.37636192663641	2.03748878861543	3.36919977133559	0.604739679122009	0.545351979106563	NA	-0.178762601305404	1.42242489961474	-1	0	0.821237398694596	ENSMUSG00000084275.3	Gm5396	processed_pseudogene	chrX:153112923-153113454	2.25817155981846	0	0	0	0	0
ENSMUSG00000083424.3	1.64096089044587	2.03697434295247	1.66025116545267	1.22690734109323	0.21985741907218	NA	1.61616120849462	0.3848232160082	-0.24169761801827	1.31341825309286	1.85785882651289	ENSMUSG00000083424.3	Rpl35a-ps4	processed_pseudogene	chr2:108874926-108875258	2.25817155981846	3.65213312564201	2.01562822789673	0	1.91983242931798	0
ENSMUSG00000041377.12	1.67017266838783	2.03662748349118	1.62231170438053	1.25538605065348	0.209338650716185	NA	1.53502130003159	0.817667025833592	0.0480927398699911	0.907966982406498	1.4869285601616	ENSMUSG00000041377.12	Ninj2	protein_coding	chr6:120093350-120200339	3.38725733972769	3.65213312564201	1.00781411394837	1.01064662025997	0	0.963184810748933
ENSMUSG00000022408.7	240.717518744036	2.03600704213118	0.139976609887632	14.5453375657949	6.25216693743699e-48	5.70766003506748e-46	8.59628504035859	0.0882166142914247	6.56432444206421	0.138687866568235	2.03196059829438	ENSMUSG00000022408.7	Fam83f	protein_coding	chr15:80671847-80700425	360.178363791045	401.734643820622	399.094389123553	90.9581958233969	87.3523755339682	104.987144371634
ENSMUSG00000045288.10	2.45757096277995	2.03452630213458	1.34073672510518	1.51746891394728	0.129148336233873	NA	2.09132192738113	0.547341703752578	0.274673049891479	1.1620190124115	1.81664887748965	ENSMUSG00000045288.10	Ush1g	protein_coding	chr11:115315192-115322041	2.25817155981846	4.56516640705252	5.03907056974183	0	1.91983242931798	0.963184810748933
ENSMUSG00000020335.13	4.17515784518408	2.03434572758026	1.03882907884278	1.95830649046371	0.0501940596684372	0.114791333908095	2.83410336387268	0.243046083361657	0.698455974670916	1.49598519872423	2.13564738920176	ENSMUSG00000020335.13	Zfp354b	protein_coding,lncRNA	chr11:50921823-50931633	5.64542889954616	6.39123296987352	8.06251291158693	3.0319398607799	1.91983242931798	0
ENSMUSG00000027339.15	153.174439653865	2.02988027396027	0.17104190911056	11.867736302266	1.741152758418e-32	8.11997936699913e-31	7.94584888282021	0.0382261629115088	5.91943865447539	0.141593630945171	2.02641022834482	ENSMUSG00000027339.15	Rassf2	protein_coding,retained_intron	chr2:131989415-132030258	252.915214699668	245.605952699425	239.859759119711	57.606857354818	67.1941350261294	55.8647190234381
ENSMUSG00000024033.10	112.302076371646	2.02489531357479	0.199801766464049	10.1345215781119	3.88269515725542e-24	1.1656210693321e-22	7.49549978552919	0.0969071783189579	5.48391523575763	0.129583680065774	2.01158454977156	ENSMUSG00000024033.10	Rsph1	protein_coding	chr17:31255019-31277383	173.879210106022	194.476088940437	172.336213485171	48.5110377724783	44.1561458743136	40.4537620514552
ENSMUSG00000019880.10	28.9737749306732	2.0246267141499	0.403512168446066	5.01751092649023	5.23452253978839e-07	3.58928476234585e-06	5.53195859324807	0.308864943081793	3.52101226700468	0.515376951784646	2.01094632624338	ENSMUSG00000019880.10	Rspo3	protein_coding	chr10:29452416-29535867	47.4216027561877	55.6950301660407	36.2813081021412	16.1703459241594	7.67932971727193	10.5950329182383
ENSMUSG00000026051.8	1.64996072406102	2.02173097048092	1.61057625594855	1.25528422700496	0.209375598950965	NA	1.61616120849462	0.3848232160082	0.0480927398699911	0.907966982406498	1.56806846862463	ENSMUSG00000026051.8	Ecrg4	protein_coding	chr1:43730602-43742578	2.25817155981846	3.65213312564201	2.01562822789673	1.01064662025997	0	0.963184810748933
ENSMUSG00000102650.1	1.64500081914219	2.01978476192824	1.62620110820582	1.24202643310006	0.2142268095137	NA	1.52652221874033	0.752310397969814	0.0470172634509336	0.907078281008659	1.4795049552894	ENSMUSG00000102650.1	Gm19863	TEC	chr1:37694447-37696664	1.12908577990923	2.73909984423151	4.03125645579346	1.01064662025997	0.959916214658991	0
ENSMUSG00000041703.7	2.45077399097213	2.01540247853096	1.3429143498496	1.50076769881614	0.133415656002593	NA	2.07444480979442	0.565425275849156	0.29132185210528	1.16938986507514	1.78312295768914	ENSMUSG00000041703.7	Zic5	protein_coding,lncRNA	chr14:122456795-122465677	2.25817155981846	5.47819968846302	4.03125645579346	1.01064662025997	0	1.92636962149787
ENSMUSG00000096753.7	7.36677853557793	2.01180946845784	0.771877850072178	2.60638320981709	0.00915040234979915	0.0268300677382738	3.60889506464386	0.239122752426252	1.67313052034202	0.639112379697383	1.93576454430184	ENSMUSG00000096753.7	Fam181a	protein_coding	chr12:103310975-103317065	11.2908577990923	10.0433660955155	14.1093975952771	2.02129324051993	1.91983242931798	4.81592405374467
ENSMUSG00000116860.1	0.876701139299531	2.0098264098805	2.22150581400058	0.904713549347471	0.365617161110201	NA	0.485849354860981	1.47941879306967	-0.484704808509308	0.892517452557813	0.970554163370288	ENSMUSG00000116860.1	Gm46593	processed_pseudogene	chr17:8362107-8362445	3.38725733972769	0.913033281410503	0	0	0.959916214658991	0
ENSMUSG00000078554.2	0.877245905314522	2.009816667224	2.2211244607932	0.904864496655115	0.36553717780891	NA	0.485849354860981	1.47941879306967	-0.48362933209025	0.894380232357963	0.969478686951231	ENSMUSG00000078554.2	Fam229a	protein_coding,retained_intron	chr4:129491190-129491956	3.38725733972769	0.913033281410503	0	0	0	0.963184810748933
ENSMUSG00000053049.3	0.885156206899694	2.00967553993864	2.2156288216846	0.907045223581553	0.364382882793598	NA	0.485849354860981	1.47941879306967	-0.468277928039759	0.920969644140933	0.954127282900739	ENSMUSG00000053049.3	Gm15413	lncRNA	chr7:96791433-96801549	3.38725733972769	0.913033281410503	0	1.01064662025997	0	0
ENSMUSG00000114849.1	0.885156206899694	2.00967553993864	2.2156288216846	0.907045223581553	0.364382882793598	NA	0.485849354860981	1.47941879306967	-0.468277928039759	0.920969644140933	0.954127282900739	ENSMUSG00000114849.1	Gm48595	lncRNA	chr14:11510535-11520770	3.38725733972769	0.913033281410503	0	1.01064662025997	0	0
ENSMUSG00000050147.9	7.34493229320614	2.00904023471622	0.775357087296274	2.59111610331942	0.00956652103699838	0.0278697430384502	3.59256798647679	0.322692441360904	1.67294719415016	0.635340331037169	1.91962079232664	ENSMUSG00000050147.9	F2rl3	protein_coding,retained_intron	chr8:72761880-72763874	10.1617720191831	10.0433660955155	15.1172117092255	2.02129324051993	4.79958107329495	1.92636962149787
ENSMUSG00000108094.1	2.46255466544615	2.00817058787141	1.35120354998587	1.48620878615395	0.137223904264615	NA	2.02481115959651	0.729169361213789	0.293349831979158	1.1873967445614	1.73146132761735	ENSMUSG00000108094.1	Gm31108	lncRNA	chr6:143109214-143153931	3.38725733972769	6.39123296987352	2.01562822789673	2.02129324051993	0.959916214658991	0
ENSMUSG00000083310.2	1.65787102564619	2.00661512720288	1.6527220893684	1.21412737211598	0.224699089022235	NA	1.61616120849462	0.3848232160082	-0.221945359511534	1.34763016839076	1.83810656800616	ENSMUSG00000083310.2	Gm5760	processed_pseudogene	chrX:99081401-99082402	2.25817155981846	3.65213312564201	2.01562822789673	2.02129324051993	0	0
ENSMUSG00000106446.1	0.872286000395697	2.00402611379438	2.20469400360411	0.908981523294532	0.363359878929626	NA	0.598210308458532	1.38568238379255	-0.484704808509308	0.892517452557813	1.08291511696784	ENSMUSG00000106446.1	Gm42970	TEC	chr3:127298322-127299673	2.25817155981846	0	2.01562822789673	0	0.959916214658991	0
ENSMUSG00000100131.1	0.872830766410688	2.00401740391531	2.20431138159443	0.90913535204167	0.363278683823358	NA	0.598210308458532	1.38568238379255	-0.48362933209025	0.894380232357963	1.08183964054878	ENSMUSG00000100131.1	Gm28439	unprocessed_pseudogene	chr1:24611535-24612410	2.25817155981846	0	2.01562822789673	0	0	0.963184810748933
ENSMUSG00000075510.3	0.872830766410688	2.00401740391531	2.20431138159443	0.90913535204167	0.363278683823358	NA	0.598210308458532	1.38568238379255	-0.48362933209025	0.894380232357963	1.08183964054878	ENSMUSG00000075510.3	Fam187a	protein_coding	chr11:102885169-102886731	2.25817155981846	0	2.01562822789673	0	0	0.963184810748933
ENSMUSG00000071033.1	0.872830766410688	2.00401740391531	2.20431138159443	0.90913535204167	0.363278683823358	NA	0.598210308458532	1.38568238379255	-0.48362933209025	0.894380232357963	1.08183964054878	ENSMUSG00000071033.1	Gm10308	lncRNA	chr17:91088493-91089391	2.25817155981846	0	2.01562822789673	0	0	0.963184810748933
ENSMUSG00000085977.1	0.872830766410688	2.00401740391531	2.20431138159443	0.90913535204167	0.363278683823358	NA	0.598210308458532	1.38568238379255	-0.48362933209025	0.894380232357963	1.08183964054878	ENSMUSG00000085977.1	Gm5970	processed_pseudogene	chr18:60220843-60222058	2.25817155981846	0	2.01562822789673	0	0	0.963184810748933
ENSMUSG00000098016.1	0.88074106799586	2.00389122393114	2.19879802153135	0.911357570958487	0.362107001603966	NA	0.598210308458532	1.38568238379255	-0.468277928039759	0.920969644140933	1.06648823649829	ENSMUSG00000098016.1	Gm9211	processed_pseudogene	chr7:36234292-36235266	2.25817155981846	0	2.01562822789673	1.01064662025997	0	0
ENSMUSG00000088151.1	0.88074106799586	2.00389122393114	2.19879802153135	0.911357570958487	0.362107001603966	NA	0.598210308458532	1.38568238379255	-0.468277928039759	0.920969644140933	1.06648823649829	ENSMUSG00000088151.1	Gm26347	scaRNA	chr10:128435914-128436044	2.25817155981846	0	2.01562822789673	1.01064662025997	0	0
ENSMUSG00000118347.1	1.65345588674236	2.00322844174807	1.66990625253283	1.1996053303649	0.230292655420753	NA	1.52652221874033	0.752310397969814	-0.221945359511534	1.34763016839076	1.74846757825187	ENSMUSG00000118347.1	C330008A17Rik	lncRNA	chr18:35913132-35916772	1.12908577990923	2.73909984423151	4.03125645579346	2.02129324051993	0	0
ENSMUSG00000027840.5	19.5794316642018	2.0030296389041	0.473225959356432	4.23271293406671	2.30889136173728e-05	0.000120196407747879	4.98917663787805	0.132425146727686	3.01301483811787	0.420491410919847	1.97616179976017	ENSMUSG00000027840.5	Wnt2b	retained_intron,protein_coding	chr3:104945272-104961921	33.8725733972769	31.9561648493676	28.2187951905542	7.07452634181976	5.75949728795394	10.5950329182383
ENSMUSG00000041995.8	21.8770488622469	1.99238717809888	0.456208520686923	4.36727305114534	1.25807409764296e-05	6.87354738222556e-05	5.11386942348401	0.380384742717431	3.19982751507933	0.299470733703537	1.91404190840468	ENSMUSG00000041995.8	Zbed3	protein_coding	chr13:95323612-95337841	33.8725733972769	44.7386307891147	26.2031669626575	10.1064662025997	9.59916214658991	6.74229367524253
ENSMUSG00000097183.2	4.85631248559523	1.98705034454144	0.929671598226598	2.13736802149475	0.032568070270266	0.0798750913796584	3.04443494284943	0.0707337684914204	1.29595680261523	0.0331455161765469	1.7484781402342	ENSMUSG00000097183.2	Gm17501	lncRNA	chr3:145650312-145677580	7.90360045936462	7.30426625128403	8.06251291158693	2.02129324051993	1.91983242931798	1.92636962149787
ENSMUSG00000023966.8	31.4466443259882	1.98152514344993	0.375596018686159	5.27568196910431	1.32263292845775e-07	9.87867598926942e-07	5.64922142226648	0.240222455777204	3.71297468609797	0.248904965518205	1.93624673616851	ENSMUSG00000023966.8	Rsph9	retained_intron,protein_coding	chr17:46122035-46144216	41.7761738566416	50.2168304775777	58.4532186090052	15.1596993038995	12.4789107905669	10.5950329182383
ENSMUSG00000019368.13	8.86642791070689	1.97949273925345	0.703187671349858	2.81502765179822	0.00487730370475086	0.0154895268194523	3.84687195542974	0.32498941396277	1.95606388050164	0.596973129925374	1.8908080749281	ENSMUSG00000019368.13	Sec14l4	lncRNA,protein_coding	chr11:4031462-4048024	12.4199435790015	11.8694326583365	18.1406540510706	4.04258648103986	4.79958107329495	1.92636962149787
ENSMUSG00000089768.2	4.01158016734915	1.97745225601366	1.02314165936265	1.93272577449879	0.0532699883097514	0.120600810884877	2.78614056674461	0.0760305891955745	1.04962423408701	0.393577000126374	1.7365163326576	ENSMUSG00000089768.2	Tmsb15b1	protein_coding	chrX:136974022-136976874	6.77451467945539	6.39123296987352	6.0468846836902	1.01064662025997	1.91983242931798	1.92636962149787
ENSMUSG00000102383.1	0.85648919497272	1.97732737746114	2.11862483071454	0.933306996498408	0.350661483777732	NA	0.851655407903077	0.532121536589127	-0.484704808509308	0.892517452557813	1.33636021641238	ENSMUSG00000102383.1	Gm38142	TEC	chr1:86826101-86829655	2.25817155981846	0.913033281410503	1.00781411394837	0	0.959916214658991	0
ENSMUSG00000085870.1	0.85648919497272	1.97732737746114	2.11862483071454	0.933306996498408	0.350661483777732	NA	0.851655407903077	0.532121536589127	-0.484704808509308	0.892517452557813	1.33636021641238	ENSMUSG00000085870.1	Gm12829	lncRNA	chr4:114680804-114687595	2.25817155981846	0.913033281410503	1.00781411394837	0	0.959916214658991	0
ENSMUSG00000007653.12	0.85648919497272	1.97732737746114	2.11862483071454	0.933306996498408	0.350661483777732	NA	0.851655407903077	0.532121536589127	-0.484704808509308	0.892517452557813	1.33636021641238	ENSMUSG00000007653.12	Gabrb2	protein_coding,lncRNA	chr11:42419757-42629028	2.25817155981846	0.913033281410503	1.00781411394837	0	0.959916214658991	0
ENSMUSG00000059213.7	0.85648919497272	1.97732737746114	2.11862483071454	0.933306996498408	0.350661483777732	NA	0.851655407903077	0.532121536589127	-0.484704808509308	0.892517452557813	1.33636021641238	ENSMUSG00000059213.7	Ddn	protein_coding	chr15:98803777-98809490	2.25817155981846	0.913033281410503	1.00781411394837	0	0.959916214658991	0
ENSMUSG00000091785.2	0.85648919497272	1.97732737746114	2.11862483071454	0.933306996498408	0.350661483777732	NA	0.851655407903077	0.532121536589127	-0.484704808509308	0.892517452557813	1.33636021641238	ENSMUSG00000091785.2	Rpl29-ps5	processed_pseudogene	chr18:30459082-30459544	2.25817155981846	0.913033281410503	1.00781411394837	0	0.959916214658991	0
ENSMUSG00000031253.15	0.85648919497272	1.97732737746114	2.11862483071454	0.933306996498408	0.350661483777732	NA	0.851655407903077	0.532121536589127	-0.484704808509308	0.892517452557813	1.33636021641238	ENSMUSG00000031253.15	Srpx2	protein_coding	chrX:133908426-133932446	2.25817155981846	0.913033281410503	1.00781411394837	0	0.959916214658991	0
ENSMUSG00000082836.1	0.857033960987711	1.97732164612038	2.11828578098374	0.933453674603859	0.350585778365873	NA	0.851655407903077	0.532121536589127	-0.48362933209025	0.894380232357963	1.33528473999333	ENSMUSG00000082836.1	Gm13612	processed_pseudogene	chr2:68831017-68831406	2.25817155981846	0.913033281410503	1.00781411394837	0	0	0.963184810748933
ENSMUSG00000042200.3	0.857033960987711	1.97732164612038	2.11828578098374	0.933453674603859	0.350585778365873	NA	0.851655407903077	0.532121536589127	-0.48362933209025	0.894380232357963	1.33528473999333	ENSMUSG00000042200.3	Cdrt4	protein_coding	chr11:62951193-62993095	2.25817155981846	0.913033281410503	1.00781411394837	0	0	0.963184810748933
ENSMUSG00000094665.1	0.864944262572883	1.97723866606254	2.11340098977013	0.93557194097728	0.349493626940682	NA	0.851655407903077	0.532121536589127	-0.468277928039759	0.920969644140933	1.31993333594284	ENSMUSG00000094665.1	Gm24873	snRNA	chr13:17440790-17440896	2.25817155981846	0.913033281410503	1.00781411394837	1.01064662025997	0	0
ENSMUSG00000091165.1	0.864944262572883	1.97723866606254	2.11340098977013	0.93557194097728	0.349493626940682	NA	0.851655407903077	0.532121536589127	-0.468277928039759	0.920969644140933	1.31993333594284	ENSMUSG00000091165.1	Gm17036	lncRNA	chr18:6213913-6227324	2.25817155981846	0.913033281410503	1.00781411394837	1.01064662025997	0	0
ENSMUSG00000105568.1	1.61702687045362	1.97639529670537	1.83444181152814	1.07738238644865	0.281309469676129	NA	0.818436527696303	1.94131501544997	-0.24169761801827	1.31341825309286	1.06013414571457	ENSMUSG00000105568.1	Gm42971	TEC	chr3:127283481-127285559	6.77451467945539	0	1.00781411394837	0	1.91983242931798	0
ENSMUSG00000021509.5	8.00185885834152	1.97491005940529	0.740504781698084	2.66697813196633	0.00765366517415929	0.0229256094493386	3.72956056200973	0.0371235458512458	1.75300335271603	0.773893567122882	1.97655720929369	ENSMUSG00000021509.5	Slc25a48	protein_coding	chr13:56438355-56474239	12.4199435790015	12.782465939747	13.1015834813288	2.02129324051993	5.75949728795394	1.92636962149787
ENSMUSG00000086233.1	0.852074056068887	1.97362730499269	2.2374905380956	0.882071799361668	0.377737981252439	NA	0.507016059034248	1.41879261056596	-0.484704808509308	0.892517452557813	0.991720867543556	ENSMUSG00000086233.1	Gm11816	lncRNA	chr4:9283972-9287391	1.12908577990923	0	3.0234423418451	0	0.959916214658991	0
ENSMUSG00000068629.4	0.852074056068887	1.97362730499269	2.2374905380956	0.882071799361668	0.377737981252439	NA	0.507016059034248	1.41879261056596	-0.484704808509308	0.892517452557813	0.991720867543556	ENSMUSG00000068629.4	Gm6155	processed_pseudogene	chr7:84834539-84834879	1.12908577990923	0	3.0234423418451	0	0.959916214658991	0
ENSMUSG00000114723.1	0.852074056068887	1.97362730499269	2.2374905380956	0.882071799361668	0.377737981252439	NA	0.507016059034248	1.41879261056596	-0.484704808509308	0.892517452557813	0.991720867543556	ENSMUSG00000114723.1	5530402G07Rik	TEC	chr13:40948889-40949631	1.12908577990923	0	3.0234423418451	0	0.959916214658991	0
ENSMUSG00000103419.1	0.852618822083877	1.97362327040522	2.23709212399096	0.882227088120221	0.377654016158112	NA	0.507016059034248	1.41879261056596	-0.48362933209025	0.894380232357963	0.990645391124499	ENSMUSG00000103419.1	Gm29808	unprocessed_pseudogene	chr3:81000994-81001461	1.12908577990923	0	3.0234423418451	0	0	0.963184810748933
ENSMUSG00000104108.1	0.852618822083877	1.97362327040522	2.23709212399096	0.882227088120221	0.377654016158112	NA	0.507016059034248	1.41879261056596	-0.48362933209025	0.894380232357963	0.990645391124499	ENSMUSG00000104108.1	Gm37876	lncRNA	chr3:86768071-86778653	1.12908577990923	0	3.0234423418451	0	0	0.963184810748933
ENSMUSG00000070717.1	0.860529123669049	1.97356481314775	2.23135186175937	0.884470462489784	0.376442300542883	NA	0.507016059034248	1.41879261056596	-0.468277928039759	0.920969644140933	0.975293987074007	ENSMUSG00000070717.1	Gm10300	lncRNA	chr4:132074697-132076992	1.12908577990923	0	3.0234423418451	1.01064662025997	0	0
ENSMUSG00000098201.1	0.3561499823096	1.9695186081872	3.17776457503327	0.619781158006828	0.535401875259884	NA	0.0988403842791274	0.953258362264561	-1	0	1.09884038427913	ENSMUSG00000098201.1	Gm26983	processed_pseudogene	chr1:7136199-7136586	1.12908577990923	0	1.00781411394837	0	0	0
ENSMUSG00000100819.1	0.3561499823096	1.9695186081872	3.17776457503327	0.619781158006828	0.535401875259884	NA	0.0988403842791274	0.953258362264561	-1	0	1.09884038427913	ENSMUSG00000100819.1	Gm2693	unprocessed_pseudogene	chr1:21178988-21187427	1.12908577990923	0	1.00781411394837	0	0	0
ENSMUSG00000100484.1	0.3561499823096	1.9695186081872	3.17776457503327	0.619781158006828	0.535401875259884	NA	0.0988403842791274	0.953258362264561	-1	0	1.09884038427913	ENSMUSG00000100484.1	Gm7133	unprocessed_pseudogene	chr1:97162860-97310664	1.12908577990923	0	1.00781411394837	0	0	0
ENSMUSG00000099835.1	0.3561499823096	1.9695186081872	3.17776457503327	0.619781158006828	0.535401875259884	NA	0.0988403842791274	0.953258362264561	-1	0	1.09884038427913	ENSMUSG00000099835.1	Gm29668	processed_pseudogene	chr1:100282329-100282643	1.12908577990923	0	1.00781411394837	0	0	0
ENSMUSG00000041660.8	0.3561499823096	1.9695186081872	3.17776457503327	0.619781158006828	0.535401875259884	NA	0.0988403842791274	0.953258362264561	-1	0	1.09884038427913	ENSMUSG00000041660.8	Bbox1	protein_coding	chr2:110262697-110314560	1.12908577990923	0	1.00781411394837	0	0	0
ENSMUSG00000065347.1	0.3561499823096	1.9695186081872	3.17776457503327	0.619781158006828	0.535401875259884	NA	0.0988403842791274	0.953258362264561	-1	0	1.09884038427913	ENSMUSG00000065347.1	Gm25583	snRNA	chr2:141640490-141640596	1.12908577990923	0	1.00781411394837	0	0	0
ENSMUSG00000081511.1	0.3561499823096	1.9695186081872	3.17776457503327	0.619781158006828	0.535401875259884	NA	0.0988403842791274	0.953258362264561	-1	0	1.09884038427913	ENSMUSG00000081511.1	Gm11475	processed_pseudogene	chr2:167591395-167591870	1.12908577990923	0	1.00781411394837	0	0	0
ENSMUSG00000098226.1	0.3561499823096	1.9695186081872	3.17776457503327	0.619781158006828	0.535401875259884	NA	0.0988403842791274	0.953258362264561	-1	0	1.09884038427913	ENSMUSG00000098226.1	Gm5272	processed_pseudogene	chr3:6450607-6451588	1.12908577990923	0	1.00781411394837	0	0	0
ENSMUSG00000104901.1	0.3561499823096	1.9695186081872	3.17776457503327	0.619781158006828	0.535401875259884	NA	0.0988403842791274	0.953258362264561	-1	0	1.09884038427913	ENSMUSG00000104901.1	Gm42692	TEC	chr3:34643264-34646096	1.12908577990923	0	1.00781411394837	0	0	0
ENSMUSG00000102147.1	0.3561499823096	1.9695186081872	3.17776457503327	0.619781158006828	0.535401875259884	NA	0.0988403842791274	0.953258362264561	-1	0	1.09884038427913	ENSMUSG00000102147.1	Gm38055	TEC	chr3:51987631-51989847	1.12908577990923	0	1.00781411394837	0	0	0
ENSMUSG00000043873.11	0.3561499823096	1.9695186081872	3.17776457503327	0.619781158006828	0.535401875259884	NA	0.0988403842791274	0.953258362264561	-1	0	1.09884038427913	ENSMUSG00000043873.11	Chil5	protein_coding,nonsense_mediated_decay	chr3:106016919-106032814	1.12908577990923	0	1.00781411394837	0	0	0
ENSMUSG00000073843.3	0.3561499823096	1.9695186081872	3.17776457503327	0.619781158006828	0.535401875259884	NA	0.0988403842791274	0.953258362264561	-1	0	1.09884038427913	ENSMUSG00000073843.3	Gm12542	lncRNA	chr4:59889986-59894924	1.12908577990923	0	1.00781411394837	0	0	0
ENSMUSG00000098563.1	0.3561499823096	1.9695186081872	3.17776457503327	0.619781158006828	0.535401875259884	NA	0.0988403842791274	0.953258362264561	-1	0	1.09884038427913	ENSMUSG00000098563.1	Mir6402	miRNA	chr4:91373284-91373363	1.12908577990923	0	1.00781411394837	0	0	0
ENSMUSG00000082686.1	0.3561499823096	1.9695186081872	3.17776457503327	0.619781158006828	0.535401875259884	NA	0.0988403842791274	0.953258362264561	-1	0	1.09884038427913	ENSMUSG00000082686.1	Gm12961	processed_pseudogene	chr4:111790621-111791670	1.12908577990923	0	1.00781411394837	0	0	0
ENSMUSG00000087076.2	0.3561499823096	1.9695186081872	3.17776457503327	0.619781158006828	0.535401875259884	NA	0.0988403842791274	0.953258362264561	-1	0	1.09884038427913	ENSMUSG00000087076.2	Gm13229	processed_pseudogene	chr4:145469711-145470050	1.12908577990923	0	1.00781411394837	0	0	0
ENSMUSG00000105431.1	0.3561499823096	1.9695186081872	3.17776457503327	0.619781158006828	0.535401875259884	NA	0.0988403842791274	0.953258362264561	-1	0	1.09884038427913	ENSMUSG00000105431.1	Gm42640	TEC	chr5:57961594-57962788	1.12908577990923	0	1.00781411394837	0	0	0
ENSMUSG00000105486.1	0.3561499823096	1.9695186081872	3.17776457503327	0.619781158006828	0.535401875259884	NA	0.0988403842791274	0.953258362264561	-1	0	1.09884038427913	ENSMUSG00000105486.1	Gm3372	processed_pseudogene	chr5:60674317-60676108	1.12908577990923	0	1.00781411394837	0	0	0
ENSMUSG00000091635.2	0.3561499823096	1.9695186081872	3.17776457503327	0.619781158006828	0.535401875259884	NA	0.0988403842791274	0.953258362264561	-1	0	1.09884038427913	ENSMUSG00000091635.2	Vmn2r13	protein_coding	chr5:109152940-109192199	1.12908577990923	0	1.00781411394837	0	0	0
ENSMUSG00000085345.1	0.3561499823096	1.9695186081872	3.17776457503327	0.619781158006828	0.535401875259884	NA	0.0988403842791274	0.953258362264561	-1	0	1.09884038427913	ENSMUSG00000085345.1	Gm16064	lncRNA	chr5:119646134-119659262	1.12908577990923	0	1.00781411394837	0	0	0
ENSMUSG00000105979.1	0.3561499823096	1.9695186081872	3.17776457503327	0.619781158006828	0.535401875259884	NA	0.0988403842791274	0.953258362264561	-1	0	1.09884038427913	ENSMUSG00000105979.1	Gm43411	TEC	chr5:122906822-122908400	1.12908577990923	0	1.00781411394837	0	0	0
ENSMUSG00000093666.2	0.3561499823096	1.9695186081872	3.17776457503327	0.619781158006828	0.535401875259884	NA	0.0988403842791274	0.953258362264561	-1	0	1.09884038427913	ENSMUSG00000093666.2	Vmn1r-ps15	lncRNA,transcribed_unprocessed_pseudogene	chr6:58073596-58079129	1.12908577990923	0	1.00781411394837	0	0	0
ENSMUSG00000107999.1	0.3561499823096	1.9695186081872	3.17776457503327	0.619781158006828	0.535401875259884	NA	0.0988403842791274	0.953258362264561	-1	0	1.09884038427913	ENSMUSG00000107999.1	Gm44123	lncRNA	chr6:90689731-90690829	1.12908577990923	0	1.00781411394837	0	0	0
ENSMUSG00000110184.1	0.3561499823096	1.9695186081872	3.17776457503327	0.619781158006828	0.535401875259884	NA	0.0988403842791274	0.953258362264561	-1	0	1.09884038427913	ENSMUSG00000110184.1	Gm45429	processed_pseudogene	chr7:11991230-11991401	1.12908577990923	0	1.00781411394837	0	0	0
ENSMUSG00000090009.1	0.3561499823096	1.9695186081872	3.17776457503327	0.619781158006828	0.535401875259884	NA	0.0988403842791274	0.953258362264561	-1	0	1.09884038427913	ENSMUSG00000090009.1	Gm16282	lncRNA	chr7:29138440-29140312	1.12908577990923	0	1.00781411394837	0	0	0
ENSMUSG00000099210.1	0.3561499823096	1.9695186081872	3.17776457503327	0.619781158006828	0.535401875259884	NA	0.0988403842791274	0.953258362264561	-1	0	1.09884038427913	ENSMUSG00000099210.1	Mir7051	miRNA	chr7:43457497-43457569	1.12908577990923	0	1.00781411394837	0	0	0
ENSMUSG00000070366.5	0.3561499823096	1.9695186081872	3.17776457503327	0.619781158006828	0.535401875259884	NA	0.0988403842791274	0.953258362264561	-1	0	1.09884038427913	ENSMUSG00000070366.5	Plpp4	protein_coding,lncRNA,nonsense_mediated_decay,retained_intron	chr7:129257031-129391412	1.12908577990923	0	1.00781411394837	0	0	0
ENSMUSG00000040467.1	0.3561499823096	1.9695186081872	3.17776457503327	0.619781158006828	0.535401875259884	NA	0.0988403842791274	0.953258362264561	-1	0	1.09884038427913	ENSMUSG00000040467.1	4921522P10Rik	lncRNA	chr8:8661801-8664728	1.12908577990923	0	1.00781411394837	0	0	0
ENSMUSG00000088329.1	0.3561499823096	1.9695186081872	3.17776457503327	0.619781158006828	0.535401875259884	NA	0.0988403842791274	0.953258362264561	-1	0	1.09884038427913	ENSMUSG00000088329.1	Gm25661	ribozyme	chr8:69399725-69400020	1.12908577990923	0	1.00781411394837	0	0	0
ENSMUSG00000042269.15	0.3561499823096	1.9695186081872	3.17776457503327	0.619781158006828	0.535401875259884	NA	0.0988403842791274	0.953258362264561	-1	0	1.09884038427913	ENSMUSG00000042269.15	Fam92b	protein_coding,retained_intron	chr8:120166397-120177466	1.12908577990923	0	1.00781411394837	0	0	0
ENSMUSG00000090925.2	0.3561499823096	1.9695186081872	3.17776457503327	0.619781158006828	0.535401875259884	NA	0.0988403842791274	0.953258362264561	-1	0	1.09884038427913	ENSMUSG00000090925.2	1810064F22Rik	lncRNA	chr9:22196963-22213860	1.12908577990923	0	1.00781411394837	0	0	0
ENSMUSG00000110909.1	0.3561499823096	1.9695186081872	3.17776457503327	0.619781158006828	0.535401875259884	NA	0.0988403842791274	0.953258362264561	-1	0	1.09884038427913	ENSMUSG00000110909.1	B020014A21Rik	lncRNA	chr10:3125091-3133193	1.12908577990923	0	1.00781411394837	0	0	0
ENSMUSG00000111442.1	0.3561499823096	1.9695186081872	3.17776457503327	0.619781158006828	0.535401875259884	NA	0.0988403842791274	0.953258362264561	-1	0	1.09884038427913	ENSMUSG00000111442.1	Gm48334	TEC	chr10:30768799-30769575	1.12908577990923	0	1.00781411394837	0	0	0
ENSMUSG00000111865.1	0.3561499823096	1.9695186081872	3.17776457503327	0.619781158006828	0.535401875259884	NA	0.0988403842791274	0.953258362264561	-1	0	1.09884038427913	ENSMUSG00000111865.1	Gm47687	TEC	chr10:31448257-31452082	1.12908577990923	0	1.00781411394837	0	0	0
ENSMUSG00000038522.7	0.3561499823096	1.9695186081872	3.17776457503327	0.619781158006828	0.535401875259884	NA	0.0988403842791274	0.953258362264561	-1	0	1.09884038427913	ENSMUSG00000038522.7	Mfsd4b1	lncRNA,protein_coding,retained_intron	chr10:40001575-40025268	1.12908577990923	0	1.00781411394837	0	0	0
ENSMUSG00000105379.1	0.3561499823096	1.9695186081872	3.17776457503327	0.619781158006828	0.535401875259884	NA	0.0988403842791274	0.953258362264561	-1	0	1.09884038427913	ENSMUSG00000105379.1	Mir1191b	miRNA	chr10:81416240-81416297	1.12908577990923	0	1.00781411394837	0	0	0
ENSMUSG00000111972.1	0.3561499823096	1.9695186081872	3.17776457503327	0.619781158006828	0.535401875259884	NA	0.0988403842791274	0.953258362264561	-1	0	1.09884038427913	ENSMUSG00000111972.1	Gm40778	TEC	chr10:119409879-119411222	1.12908577990923	0	1.00781411394837	0	0	0
ENSMUSG00000084211.1	0.3561499823096	1.9695186081872	3.17776457503327	0.619781158006828	0.535401875259884	NA	0.0988403842791274	0.953258362264561	-1	0	1.09884038427913	ENSMUSG00000084211.1	Gm11949	processed_pseudogene	chr11:3625477-3625848	1.12908577990923	0	1.00781411394837	0	0	0
ENSMUSG00000055415.8	0.3561499823096	1.9695186081872	3.17776457503327	0.619781158006828	0.535401875259884	NA	0.0988403842791274	0.953258362264561	-1	0	1.09884038427913	ENSMUSG00000055415.8	Atp10b	protein_coding,lncRNA	chr11:43149877-43262285	1.12908577990923	0	1.00781411394837	0	0	0
ENSMUSG00000081287.3	0.3561499823096	1.9695186081872	3.17776457503327	0.619781158006828	0.535401875259884	NA	0.0988403842791274	0.953258362264561	-1	0	1.09884038427913	ENSMUSG00000081287.3	Olfr333-ps1	lncRNA,transcribed_unprocessed_pseudogene	chr11:58476608-58481400	1.12908577990923	0	1.00781411394837	0	0	0
ENSMUSG00000005202.2	0.3561499823096	1.9695186081872	3.17776457503327	0.619781158006828	0.535401875259884	NA	0.0988403842791274	0.953258362264561	-1	0	1.09884038427913	ENSMUSG00000005202.2	Shbg	lncRNA,protein_coding	chr11:69614804-69617905	1.12908577990923	0	1.00781411394837	0	0	0
ENSMUSG00000072753.12	0.3561499823096	1.9695186081872	3.17776457503327	0.619781158006828	0.535401875259884	NA	0.0988403842791274	0.953258362264561	-1	0	1.09884038427913	ENSMUSG00000072753.12	9230020A06Rik	lncRNA	chr11:71512377-71573183	1.12908577990923	0	1.00781411394837	0	0	0
ENSMUSG00000081543.1	0.3561499823096	1.9695186081872	3.17776457503327	0.619781158006828	0.535401875259884	NA	0.0988403842791274	0.953258362264561	-1	0	1.09884038427913	ENSMUSG00000081543.1	Gm12733	processed_pseudogene	chr11:77644144-77644910	1.12908577990923	0	1.00781411394837	0	0	0
ENSMUSG00000020703.3	0.3561499823096	1.9695186081872	3.17776457503327	0.619781158006828	0.535401875259884	NA	0.0988403842791274	0.953258362264561	-1	0	1.09884038427913	ENSMUSG00000020703.3	5530401A14Rik	protein_coding,lncRNA	chr11:81860673-81894582	1.12908577990923	0	1.00781411394837	0	0	0
ENSMUSG00000092641.2	0.3561499823096	1.9695186081872	3.17776457503327	0.619781158006828	0.535401875259884	NA	0.0988403842791274	0.953258362264561	-1	0	1.09884038427913	ENSMUSG00000092641.2	Gm23563	misc_RNA	chr11:102458724-102458974	1.12908577990923	0	1.00781411394837	0	0	0
ENSMUSG00000118502.1	0.3561499823096	1.9695186081872	3.17776457503327	0.619781158006828	0.535401875259884	NA	0.0988403842791274	0.953258362264561	-1	0	1.09884038427913	ENSMUSG00000118502.1	AL645861.1	unitary_pseudogene	chr11:116285558-116288240	1.12908577990923	0	1.00781411394837	0	0	0
ENSMUSG00000114062.1	0.3561499823096	1.9695186081872	3.17776457503327	0.619781158006828	0.535401875259884	NA	0.0988403842791274	0.953258362264561	-1	0	1.09884038427913	ENSMUSG00000114062.1	Gm48313	lncRNA	chr12:17603249-17607231	1.12908577990923	0	1.00781411394837	0	0	0
ENSMUSG00000113205.1	0.3561499823096	1.9695186081872	3.17776457503327	0.619781158006828	0.535401875259884	NA	0.0988403842791274	0.953258362264561	-1	0	1.09884038427913	ENSMUSG00000113205.1	Gm48525	processed_pseudogene	chr12:19176103-19176229	1.12908577990923	0	1.00781411394837	0	0	0
ENSMUSG00000114144.1	0.3561499823096	1.9695186081872	3.17776457503327	0.619781158006828	0.535401875259884	NA	0.0988403842791274	0.953258362264561	-1	0	1.09884038427913	ENSMUSG00000114144.1	Gm9309	unprocessed_pseudogene	chr12:23733516-23736408	1.12908577990923	0	1.00781411394837	0	0	0
ENSMUSG00000113587.1	0.3561499823096	1.9695186081872	3.17776457503327	0.619781158006828	0.535401875259884	NA	0.0988403842791274	0.953258362264561	-1	0	1.09884038427913	ENSMUSG00000113587.1	Gm36287	lncRNA	chr12:25150915-25209377	1.12908577990923	0	1.00781411394837	0	0	0
ENSMUSG00000020581.11	0.3561499823096	1.9695186081872	3.17776457503327	0.619781158006828	0.535401875259884	NA	0.0988403842791274	0.953258362264561	-1	0	1.09884038427913	ENSMUSG00000020581.11	Agr2	protein_coding,retained_intron	chr12:35992907-36004087	1.12908577990923	0	1.00781411394837	0	0	0
ENSMUSG00000097010.2	0.3561499823096	1.9695186081872	3.17776457503327	0.619781158006828	0.535401875259884	NA	0.0988403842791274	0.953258362264561	-1	0	1.09884038427913	ENSMUSG00000097010.2	Gm26709	lncRNA	chr12:72945807-72965931	1.12908577990923	0	1.00781411394837	0	0	0
ENSMUSG00000059695.4	0.3561499823096	1.9695186081872	3.17776457503327	0.619781158006828	0.535401875259884	NA	0.0988403842791274	0.953258362264561	-1	0	1.09884038427913	ENSMUSG00000059695.4	1700019M22Rik	processed_pseudogene	chr12:96046767-96047120	1.12908577990923	0	1.00781411394837	0	0	0
ENSMUSG00000114821.1	0.3561499823096	1.9695186081872	3.17776457503327	0.619781158006828	0.535401875259884	NA	0.0988403842791274	0.953258362264561	-1	0	1.09884038427913	ENSMUSG00000114821.1	Gm3509	lncRNA	chr13:39463227-39467017	1.12908577990923	0	1.00781411394837	0	0	0
ENSMUSG00000113772.1	0.3561499823096	1.9695186081872	3.17776457503327	0.619781158006828	0.535401875259884	NA	0.0988403842791274	0.953258362264561	-1	0	1.09884038427913	ENSMUSG00000113772.1	Gm47448	lncRNA	chr13:45235635-45335588	1.12908577990923	0	1.00781411394837	0	0	0
ENSMUSG00000113598.1	0.3561499823096	1.9695186081872	3.17776457503327	0.619781158006828	0.535401875259884	NA	0.0988403842791274	0.953258362264561	-1	0	1.09884038427913	ENSMUSG00000113598.1	Gm48287	lncRNA	chr13:94645899-94647344	1.12908577990923	0	1.00781411394837	0	0	0
ENSMUSG00000084775.2	0.3561499823096	1.9695186081872	3.17776457503327	0.619781158006828	0.535401875259884	NA	0.0988403842791274	0.953258362264561	-1	0	1.09884038427913	ENSMUSG00000084775.2	Gm16741	lncRNA	chr14:7749945-7775528	1.12908577990923	0	1.00781411394837	0	0	0
ENSMUSG00000021790.12	0.3561499823096	1.9695186081872	3.17776457503327	0.619781158006828	0.535401875259884	NA	0.0988403842791274	0.953258362264561	-1	0	1.09884038427913	ENSMUSG00000021790.12	Dydc1	nonsense_mediated_decay,protein_coding	chr14:41072911-41092197	1.12908577990923	0	1.00781411394837	0	0	0
ENSMUSG00000037759.6	0.3561499823096	1.9695186081872	3.17776457503327	0.619781158006828	0.535401875259884	NA	0.0988403842791274	0.953258362264561	-1	0	1.09884038427913	ENSMUSG00000037759.6	Ptger2	protein_coding,retained_intron	chr14:44988195-45003820	1.12908577990923	0	1.00781411394837	0	0	0
ENSMUSG00000114985.1	0.3561499823096	1.9695186081872	3.17776457503327	0.619781158006828	0.535401875259884	NA	0.0988403842791274	0.953258362264561	-1	0	1.09884038427913	ENSMUSG00000114985.1	1810028F09Rik	lncRNA	chr14:51142870-51144117	1.12908577990923	0	1.00781411394837	0	0	0
ENSMUSG00000097633.2	0.3561499823096	1.9695186081872	3.17776457503327	0.619781158006828	0.535401875259884	NA	0.0988403842791274	0.953258362264561	-1	0	1.09884038427913	ENSMUSG00000097633.2	Gm16617	lncRNA	chr14:51986425-51988827	1.12908577990923	0	1.00781411394837	0	0	0
ENSMUSG00000095030.2	0.3561499823096	1.9695186081872	3.17776457503327	0.619781158006828	0.535401875259884	NA	0.0988403842791274	0.953258362264561	-1	0	1.09884038427913	ENSMUSG00000095030.2	Olfr1513	protein_coding	chr14:52347495-52356408	1.12908577990923	0	1.00781411394837	0	0	0
ENSMUSG00000022212.15	0.3561499823096	1.9695186081872	3.17776457503327	0.619781158006828	0.535401875259884	NA	0.0988403842791274	0.953258362264561	-1	0	1.09884038427913	ENSMUSG00000022212.15	Cpne6	nonsense_mediated_decay,retained_intron,protein_coding	chr14:55510445-55517431	1.12908577990923	0	1.00781411394837	0	0	0
ENSMUSG00000115450.1	0.3561499823096	1.9695186081872	3.17776457503327	0.619781158006828	0.535401875259884	NA	0.0988403842791274	0.953258362264561	-1	0	1.09884038427913	ENSMUSG00000115450.1	Gm4821	processed_pseudogene	chr14:78461292-78461818	1.12908577990923	0	1.00781411394837	0	0	0
ENSMUSG00000115226.1	0.3561499823096	1.9695186081872	3.17776457503327	0.619781158006828	0.535401875259884	NA	0.0988403842791274	0.953258362264561	-1	0	1.09884038427913	ENSMUSG00000115226.1	Gm49229	processed_pseudogene	chr15:57347749-57348090	1.12908577990923	0	1.00781411394837	0	0	0
ENSMUSG00000115946.2	0.3561499823096	1.9695186081872	3.17776457503327	0.619781158006828	0.535401875259884	NA	0.0988403842791274	0.953258362264561	-1	0	1.09884038427913	ENSMUSG00000115946.2	Mirt2	lncRNA	chr15:76266461-76269839	1.12908577990923	0	1.00781411394837	0	0	0
ENSMUSG00000116171.1	0.3561499823096	1.9695186081872	3.17776457503327	0.619781158006828	0.535401875259884	NA	0.0988403842791274	0.953258362264561	-1	0	1.09884038427913	ENSMUSG00000116171.1	4930543I03Rik	lncRNA	chr15:86737826-86766140	1.12908577990923	0	1.00781411394837	0	0	0
ENSMUSG00000116274.1	0.3561499823096	1.9695186081872	3.17776457503327	0.619781158006828	0.535401875259884	NA	0.0988403842791274	0.953258362264561	-1	0	1.09884038427913	ENSMUSG00000116274.1	Gm18724	processed_pseudogene	chr16:11046904-11048290	1.12908577990923	0	1.00781411394837	0	0	0
ENSMUSG00000096434.1	0.3561499823096	1.9695186081872	3.17776457503327	0.619781158006828	0.535401875259884	NA	0.0988403842791274	0.953258362264561	-1	0	1.09884038427913	ENSMUSG00000096434.1	Gm22129	snRNA	chr16:17205792-17205898	1.12908577990923	0	1.00781411394837	0	0	0
ENSMUSG00000061100.5	0.3561499823096	1.9695186081872	3.17776457503327	0.619781158006828	0.535401875259884	NA	0.0988403842791274	0.953258362264561	-1	0	1.09884038427913	ENSMUSG00000061100.5	Retnla	protein_coding	chr16:48842551-48844461	1.12908577990923	0	1.00781411394837	0	0	0
ENSMUSG00000116940.1	0.3561499823096	1.9695186081872	3.17776457503327	0.619781158006828	0.535401875259884	NA	0.0988403842791274	0.953258362264561	-1	0	1.09884038427913	ENSMUSG00000116940.1	Gm7450	processed_pseudogene	chr17:15575999-15577151	1.12908577990923	0	1.00781411394837	0	0	0
ENSMUSG00000117403.1	0.3561499823096	1.9695186081872	3.17776457503327	0.619781158006828	0.535401875259884	NA	0.0988403842791274	0.953258362264561	-1	0	1.09884038427913	ENSMUSG00000117403.1	Gm50059	processed_pseudogene	chr17:23908236-23912371	1.12908577990923	0	1.00781411394837	0	0	0
ENSMUSG00000092525.1	0.3561499823096	1.9695186081872	3.17776457503327	0.619781158006828	0.535401875259884	NA	0.0988403842791274	0.953258362264561	-1	0	1.09884038427913	ENSMUSG00000092525.1	Gm20461	lncRNA	chr17:34640846-34643977	1.12908577990923	0	1.00781411394837	0	0	0
ENSMUSG00000092200.2	0.3561499823096	1.9695186081872	3.17776457503327	0.619781158006828	0.535401875259884	NA	0.0988403842791274	0.953258362264561	-1	0	1.09884038427913	ENSMUSG00000092200.2	Tnxa	unprocessed_pseudogene	chr17:34771395-34801623	1.12908577990923	0	1.00781411394837	0	0	0
ENSMUSG00000092408.1	0.3561499823096	1.9695186081872	3.17776457503327	0.619781158006828	0.535401875259884	NA	0.0988403842791274	0.953258362264561	-1	0	1.09884038427913	ENSMUSG00000092408.1	Vhl-ps1	processed_pseudogene	chr17:37164373-37164969	1.12908577990923	0	1.00781411394837	0	0	0
ENSMUSG00000090897.2	0.3561499823096	1.9695186081872	3.17776457503327	0.619781158006828	0.535401875259884	NA	0.0988403842791274	0.953258362264561	-1	0	1.09884038427913	ENSMUSG00000090897.2	Gm44501	protein_coding,nonsense_mediated_decay	chr17:40561507-40579549	1.12908577990923	0	1.00781411394837	0	0	0
ENSMUSG00000117004.1	0.3561499823096	1.9695186081872	3.17776457503327	0.619781158006828	0.535401875259884	NA	0.0988403842791274	0.953258362264561	-1	0	1.09884038427913	ENSMUSG00000117004.1	Gm38593	lncRNA	chr17:68829841-68837226	1.12908577990923	0	1.00781411394837	0	0	0
ENSMUSG00000099663.1	0.3561499823096	1.9695186081872	3.17776457503327	0.619781158006828	0.535401875259884	NA	0.0988403842791274	0.953258362264561	-1	0	1.09884038427913	ENSMUSG00000099663.1	Gm29201	processed_pseudogene	chr18:12365799-12366229	1.12908577990923	0	1.00781411394837	0	0	0
ENSMUSG00000092617.1	0.3561499823096	1.9695186081872	3.17776457503327	0.619781158006828	0.535401875259884	NA	0.0988403842791274	0.953258362264561	-1	0	1.09884038427913	ENSMUSG00000092617.1	Gm8412	processed_pseudogene	chr19:27858058-27858497	1.12908577990923	0	1.00781411394837	0	0	0
ENSMUSG00000098271.1	0.3561499823096	1.9695186081872	3.17776457503327	0.619781158006828	0.535401875259884	NA	0.0988403842791274	0.953258362264561	-1	0	1.09884038427913	ENSMUSG00000098271.1	Gm27828	miRNA	chrX:48644340-48644458	1.12908577990923	0	1.00781411394837	0	0	0
ENSMUSG00000092898.1	0.3561499823096	1.9695186081872	3.17776457503327	0.619781158006828	0.535401875259884	NA	0.0988403842791274	0.953258362264561	-1	0	1.09884038427913	ENSMUSG00000092898.1	Gm23806	rRNA	chrX:159449277-159449385	1.12908577990923	0	1.00781411394837	0	0	0
ENSMUSG00000101036.1	0.3561499823096	1.9695186081872	3.17776457503327	0.619781158006828	0.535401875259884	NA	0.0988403842791274	0.953258362264561	-1	0	1.09884038427913	ENSMUSG00000101036.1	Gm28588	lncRNA	chrY:841783-847750	1.12908577990923	0	1.00781411394837	0	0	0
ENSMUSG00000101243.1	0.3561499823096	1.9695186081872	3.17776457503327	0.619781158006828	0.535401875259884	NA	0.0988403842791274	0.953258362264561	-1	0	1.09884038427913	ENSMUSG00000101243.1	Gm28919	protein_coding	chrY:6583546-6615511	1.12908577990923	0	1.00781411394837	0	0	0
ENSMUSG00000062296.8	391.958010651475	1.96776313556421	0.108014872625191	18.2175203075256	3.74757093146445e-74	7.60264793813454e-72	9.28682337037943	0.0348573409834408	7.32249903402456	0.0677024255254318	1.96432433635487	ENSMUSG00000062296.8	Trank1	protein_coding,lncRNA,retained_intron	chr9:111311739-111395775	607.448149591166	636.384197143121	628.87600710378	162.714105861854	165.105588921346	151.220015287582
ENSMUSG00000108940.1	33.7890320673456	1.96646892814451	0.3725313733648	5.27866662714297	1.30127303218855e-07	9.74087498265929e-07	5.74838080737744	0.249355046452307	3.76604400819258	0.555174770860935	1.98233679918487	ENSMUSG00000108940.1	Gm45719	TEC	chr7:130456012-130457673	64.3578894548262	45.6516640705252	51.3985198113667	19.2022857849393	8.63924593193092	13.4845873504851
ENSMUSG00000059301.7	1.57794322456144	1.95966753825569	1.73099094379388	1.13210733151533	0.257589312944369	NA	0.970209939043821	1.81691111274662	0.0480927398699911	0.907966982406498	0.92211719917383	ENSMUSG00000059301.7	Gm5434	transcribed_processed_pseudogene	chr12:36090379-36091829	0	5.47819968846302	2.01562822789673	1.01064662025997	0	0.963184810748933
ENSMUSG00000078853.8	291.744928668413	1.95937665785124	0.127124752945163	15.4130223458247	1.33804670178057e-53	1.44556575591003e-51	8.85752892853004	0.104121586558433	6.90324631095185	0.0844315107360888	1.95428261757819	ENSMUSG00000078853.8	Igtp	protein_coding	chr11:58199556-58207591	495.668657380153	467.473040082178	429.328812542004	125.320180912236	120.949443047033	111.729438046876
ENSMUSG00000030862.13	4.72403436332272	1.95846740279442	0.960760683241621	2.03845498359334	0.0415044523391849	0.0977571737750896	2.92069735200128	0.595729828609724	1.2102938372752	0.583896709491012	1.71040351472608	ENSMUSG00000030862.13	Cpxm2	protein_coding,retained_intron,lncRNA	chr7:132032687-132154739	4.51634311963693	10.956399376926	7.05469879763856	1.01064662025997	2.87974864397697	1.92636962149787
ENSMUSG00000050052.12	517.380403545976	1.95565817291466	0.0951467652439499	20.5541214974622	7.06983730134511e-94	2.40662054847822e-91	9.68437860189878	0.0464843264426777	7.73211666110158	0.0450512109351729	1.9522619407972	ENSMUSG00000050052.12	Tdrp	protein_coding,lncRNA,retained_intron	chr8:13952008-13975032	818.587190434193	850.947018274589	798.188778247106	218.299669976153	213.101399654296	205.158364689523
ENSMUSG00000103669.1	0.840692389549743	1.95323220288541	2.22525409320449	0.877756930702973	0.380075641916474	NA	0.560534859236364	1.35704039382179	-0.484704808509308	0.892517452557813	1.04523966774567	ENSMUSG00000103669.1	2900042K21Rik	lncRNA	chr1:189210361-189211013	2.25817155981846	1.82606656282101	0	0	0.959916214658991	0
ENSMUSG00000051727.14	0.840692389549743	1.95323220288541	2.22525409320449	0.877756930702973	0.380075641916474	NA	0.560534859236364	1.35704039382179	-0.484704808509308	0.892517452557813	1.04523966774567	ENSMUSG00000051727.14	Kctd14	protein_coding,nonsense_mediated_decay	chr7:97451323-97459557	2.25817155981846	1.82606656282101	0	0	0.959916214658991	0
ENSMUSG00000093476.1	0.841237155564734	1.95322998219338	2.2248490276086	0.877915740778523	0.379989446299795	NA	0.560534859236364	1.35704039382179	-0.48362933209025	0.894380232357963	1.04416419132661	ENSMUSG00000093476.1	Gm22355	miRNA	chr2:167644364-167644459	2.25817155981846	1.82606656282101	0	0	0	0.963184810748933
ENSMUSG00000105378.1	0.841237155564734	1.95322998219338	2.2248490276086	0.877915740778523	0.379989446299795	NA	0.560534859236364	1.35704039382179	-0.48362933209025	0.894380232357963	1.04416419132661	ENSMUSG00000105378.1	Gm42515	TEC	chr3:126737497-126741079	2.25817155981846	1.82606656282101	0	0	0	0.963184810748933
ENSMUSG00000046334.4	0.849147457149906	1.95319783331497	2.21901392861186	0.880209812174017	0.378745658928935	NA	0.560534859236364	1.35704039382179	-0.468277928039759	0.920969644140933	1.02881278727612	ENSMUSG00000046334.4	Gm6195	processed_pseudogene	chr1:9802197-9802553	2.25817155981846	1.82606656282101	0	1.01064662025997	0	0
ENSMUSG00000101662.1	0.849147457149906	1.95319783331497	2.21901392861186	0.880209812174017	0.378745658928935	NA	0.560534859236364	1.35704039382179	-0.468277928039759	0.920969644140933	1.02881278727612	ENSMUSG00000101662.1	Gm28499	lncRNA	chr1:89568765-89576602	2.25817155981846	1.82606656282101	0	1.01064662025997	0	0
ENSMUSG00000042268.10	0.849147457149906	1.95319783331497	2.21901392861186	0.880209812174017	0.378745658928935	NA	0.560534859236364	1.35704039382179	-0.468277928039759	0.920969644140933	1.02881278727612	ENSMUSG00000042268.10	Slc26a9	protein_coding,nonsense_mediated_decay,retained_intron	chr1:131744022-131771504	2.25817155981846	1.82606656282101	0	1.01064662025997	0	0
ENSMUSG00000087332.1	0.849147457149906	1.95319783331497	2.21901392861186	0.880209812174017	0.378745658928935	NA	0.560534859236364	1.35704039382179	-0.468277928039759	0.920969644140933	1.02881278727612	ENSMUSG00000087332.1	Gm12690	lncRNA	chr4:99569500-99573011	2.25817155981846	1.82606656282101	0	1.01064662025997	0	0
ENSMUSG00000030976.3	0.849147457149906	1.95319783331497	2.21901392861186	0.880209812174017	0.378745658928935	NA	0.560534859236364	1.35704039382179	-0.468277928039759	0.920969644140933	1.02881278727612	ENSMUSG00000030976.3	Tex36	protein_coding	chr7:133587024-133602158	2.25817155981846	1.82606656282101	0	1.01064662025997	0	0
ENSMUSG00000084340.1	0.849147457149906	1.95319783331497	2.21901392861186	0.880209812174017	0.378745658928935	NA	0.560534859236364	1.35704039382179	-0.468277928039759	0.920969644140933	1.02881278727612	ENSMUSG00000084340.1	Gm14766	processed_pseudogene	chrX:85790873-85791239	2.25817155981846	1.82606656282101	0	1.01064662025997	0	0
ENSMUSG00000048003.12	2.36603458219197	1.94964619166618	1.36223787101877	1.4312083323657	0.152370516221747	NA	2.00142837718704	0.645895102358947	0.274673049891479	1.1620190124115	1.72675532729556	ENSMUSG00000048003.12	Catsper4	protein_coding,lncRNA	chr4:134211970-134227383	5.64542889954616	3.65213312564201	2.01562822789673	0	1.91983242931798	0.963184810748933
ENSMUSG00000036136.9	8.70766437973067	1.94960353908051	0.716908242599254	2.71946034824756	0.00653885342521047	0.0200070585301534	3.79484413098552	0.468422487459126	1.91510230491675	0.688519546062182	1.87974182606877	ENSMUSG00000036136.9	Fam110c	protein_coding	chr12:31073861-31080251	16.9362866986385	15.5215657839786	9.07032702553529	3.0319398607799	5.75949728795394	1.92636962149787
ENSMUSG00000021359.16	750.364598664614	1.94909421837743	0.0801321572046444	24.3234961639653	1.1061792480471e-130	7.16661419928319e-128	10.2196579721244	0.0119591012536742	8.27182140189941	0.0664781864832827	1.94783657022503	ENSMUSG00000021359.16	Tfap2a	protein_coding,lncRNA,retained_intron	chr13:40715302-40738376	1197.96001248369	1180.55203286378	1197.28316737066	325.428211723709	301.413691402923	299.550476142918
ENSMUSG00000032860.5	3.94305783053092	1.94767381646526	1.04259257175888	1.86810636218086	0.0617472469303591	0.136022103379205	2.67368329161566	0.622750421986485	1.05272769037995	0.43714918648186	1.62095560123572	ENSMUSG00000032860.5	P2ry2	protein_coding,retained_intron	chr7:100996568-101012866	3.38725733972769	7.30426625128403	8.06251291158693	2.02129324051993	1.91983242931798	0.963184810748933
ENSMUSG00000103548.1	0.83627725064591	1.94756473091249	2.13036037545329	0.914194965956452	0.360614408851202	NA	0.844592248908543	0.433495942673832	-0.484704808509308	0.892517452557813	1.32929705741785	ENSMUSG00000103548.1	Gm37670	processed_pseudogene	chr1:34969627-34969855	1.12908577990923	0.913033281410503	2.01562822789673	0	0.959916214658991	0
ENSMUSG00000083115.1	0.83627725064591	1.94756473091249	2.13036037545329	0.914194965956452	0.360614408851202	NA	0.844592248908543	0.433495942673832	-0.484704808509308	0.892517452557813	1.32929705741785	ENSMUSG00000083115.1	Gm13386	processed_pseudogene	chr2:28807708-28807831	1.12908577990923	0.913033281410503	2.01562822789673	0	0.959916214658991	0
ENSMUSG00000078949.2	0.83627725064591	1.94756473091249	2.13036037545329	0.914194965956452	0.360614408851202	NA	0.844592248908543	0.433495942673832	-0.484704808509308	0.892517452557813	1.32929705741785	ENSMUSG00000078949.2	R3hdml	protein_coding	chr2:163492318-163502612	1.12908577990923	0.913033281410503	2.01562822789673	0	0.959916214658991	0
ENSMUSG00000066060.5	0.83627725064591	1.94756473091249	2.13036037545329	0.914194965956452	0.360614408851202	NA	0.844592248908543	0.433495942673832	-0.484704808509308	0.892517452557813	1.32929705741785	ENSMUSG00000066060.5	Gm12866	lncRNA	chr4:119054790-119069111	1.12908577990923	0.913033281410503	2.01562822789673	0	0.959916214658991	0
ENSMUSG00000107481.1	0.83627725064591	1.94756473091249	2.13036037545329	0.914194965956452	0.360614408851202	NA	0.844592248908543	0.433495942673832	-0.484704808509308	0.892517452557813	1.32929705741785	ENSMUSG00000107481.1	4833403J16Rik	lncRNA	chr6:48755338-48756368	1.12908577990923	0.913033281410503	2.01562822789673	0	0.959916214658991	0
ENSMUSG00000107622.1	0.83627725064591	1.94756473091249	2.13036037545329	0.914194965956452	0.360614408851202	NA	0.844592248908543	0.433495942673832	-0.484704808509308	0.892517452557813	1.32929705741785	ENSMUSG00000107622.1	4930512J16Rik	lncRNA	chr6:89269511-89285725	1.12908577990923	0.913033281410503	2.01562822789673	0	0.959916214658991	0
ENSMUSG00000107933.1	0.83627725064591	1.94756473091249	2.13036037545329	0.914194965956452	0.360614408851202	NA	0.844592248908543	0.433495942673832	-0.484704808509308	0.892517452557813	1.32929705741785	ENSMUSG00000107933.1	Gm30498	lncRNA	chr6:118300168-118308384	1.12908577990923	0.913033281410503	2.01562822789673	0	0.959916214658991	0
ENSMUSG00000106346.2	0.83627725064591	1.94756473091249	2.13036037545329	0.914194965956452	0.360614408851202	NA	0.844592248908543	0.433495942673832	-0.484704808509308	0.892517452557813	1.32929705741785	ENSMUSG00000106346.2	Gtpbp4-ps6	processed_pseudogene	chr7:15653333-15653624	1.12908577990923	0.913033281410503	2.01562822789673	0	0.959916214658991	0
ENSMUSG00000083032.1	0.8368220166609	1.94756397283727	2.1300086895842	0.914345552842536	0.360535301656524	NA	0.844592248908543	0.433495942673832	-0.48362933209025	0.894380232357963	1.32822158099879	ENSMUSG00000083032.1	Gm8087	processed_pseudogene	chr9:78388901-78389467	1.12908577990923	0.913033281410503	2.01562822789673	0	0	0.963184810748933
ENSMUSG00000113741.1	0.8368220166609	1.94756397283727	2.1300086895842	0.914345552842536	0.360535301656524	NA	0.844592248908543	0.433495942673832	-0.48362933209025	0.894380232357963	1.32822158099879	ENSMUSG00000113741.1	Gm48236	lncRNA	chr12:35534421-35590446	1.12908577990923	0.913033281410503	2.01562822789673	0	0	0.963184810748933
ENSMUSG00000083333.3	0.8368220166609	1.94756397283727	2.1300086895842	0.914345552842536	0.360535301656524	NA	0.844592248908543	0.433495942673832	-0.48362933209025	0.894380232357963	1.32822158099879	ENSMUSG00000083333.3	Magea7-ps	unprocessed_pseudogene	chrX:76347394-76348353	1.12908577990923	0.913033281410503	2.01562822789673	0	0	0.963184810748933
ENSMUSG00000101342.1	0.844732318246072	1.94755298980102	2.12494279808117	0.916520196007005	0.359394119698686	NA	0.844592248908543	0.433495942673832	-0.468277928039759	0.920969644140933	1.3128701769483	ENSMUSG00000101342.1	Gm28078	lncRNA	chr7:37119993-37128692	1.12908577990923	0.913033281410503	2.01562822789673	1.01064662025997	0	0
ENSMUSG00000110895.1	0.844732318246072	1.94755298980102	2.12494279808117	0.916520196007005	0.359394119698686	NA	0.844592248908543	0.433495942673832	-0.468277928039759	0.920969644140933	1.3128701769483	ENSMUSG00000110895.1	Gm48822	TEC	chr9:75582739-75585109	1.12908577990923	0.913033281410503	2.01562822789673	1.01064662025997	0	0
ENSMUSG00000075586.4	0.844732318246072	1.94755298980102	2.12494279808117	0.916520196007005	0.359394119698686	NA	0.844592248908543	0.433495942673832	-0.468277928039759	0.920969644140933	1.3128701769483	ENSMUSG00000075586.4	Gm11529	lncRNA	chr11:96448323-96464547	1.12908577990923	0.913033281410503	2.01562822789673	1.01064662025997	0	0
ENSMUSG00000116376.1	0.844732318246072	1.94755298980102	2.12494279808117	0.916520196007005	0.359394119698686	NA	0.844592248908543	0.433495942673832	-0.468277928039759	0.920969644140933	1.3128701769483	ENSMUSG00000116376.1	Tmem249	lncRNA,protein_coding	chr15:76533213-76535366	1.12908577990923	0.913033281410503	2.01562822789673	1.01064662025997	0	0
ENSMUSG00000064999.1	0.844732318246072	1.94755298980102	2.12494279808117	0.916520196007005	0.359394119698686	NA	0.844592248908543	0.433495942673832	-0.468277928039759	0.920969644140933	1.3128701769483	ENSMUSG00000064999.1	Gm26035	misc_RNA	chrX:152923453-152923760	1.12908577990923	0.913033281410503	2.01562822789673	1.01064662025997	0	0
ENSMUSG00000028488.15	169.108551082636	1.94664504049468	0.16424116511485	11.8523577151529	2.09220183883085e-32	9.72680132663859e-31	8.06740912999311	0.125926036484937	6.13341056595305	0.0883656038783393	1.93399856404006	ENSMUSG00000028488.15	Sh3gl2	protein_coding	chr4:85205126-85639195	246.140700020212	293.083683332772	266.062926082369	73.7772032789775	65.2743025968114	70.3124911846721
ENSMUSG00000017417.14	64.0401474428805	1.94650613906755	0.25976524855112	7.49332772541546	6.71489529756814e-14	9.82242950883894e-13	6.6715675584666	0.120877393783445	4.74934784582072	0.0407864606046919	1.92221971264588	ENSMUSG00000017417.14	Plxdc1	protein_coding,lncRNA	chr11:97923238-97986444	102.74680597174	109.56399376926	92.7188984832497	27.2874587470191	25.9177377957927	26.0059898902212
ENSMUSG00000018339.11	126.711611548294	1.9463480220257	0.18692338148997	10.4125444688156	2.17333710646272e-25	6.98388839139157e-24	7.65441817403264	0.0887464151801518	5.71568853796519	0.133965374605615	1.93872963606745	ENSMUSG00000018339.11	Gpx3	protein_coding	chr11:54902453-54910377	208.880869283208	187.171822689153	207.609707473363	56.5962107345581	47.0358945182905	52.9751645911913
ENSMUSG00000026885.13	4.7310246886854	1.94476110685698	1.01386024441842	1.91817473617634	0.0550888585156457	0.123925250271979	2.755200982053	1.12638460466368	0.859125577859109	1.61036344401068	1.89607540419389	ENSMUSG00000026885.13	Ttll11	protein_coding,nonsense_mediated_decay,lncRNA	chr2:35751241-35979913	2.25817155981846	9.13033281410504	11.085955253432	3.0319398607799	2.87974864397697	0
ENSMUSG00000046916.9	7.88814896706168	1.94234173420751	0.748372362424845	2.59542151972852	0.00944749757375849	0.0275950467235843	3.64828290006235	0.463032401649394	1.83644358011781	0.602752928937841	1.81183931994454	ENSMUSG00000046916.9	Myct1	protein_coding	chr10:5593775-5606904	9.03268623927385	17.3476323467996	11.085955253432	5.05323310129983	1.91983242931798	2.8895544322468
ENSMUSG00000105857.1	0.832406877757066	1.94195226152753	2.40081369422438	0.808872536090271	0.418588467706053	NA	0.0599703818199358	1.83592255583031	-0.48362933209025	0.894380232357963	0.543599713910186	ENSMUSG00000105857.1	Gm42817	lncRNA	chr5:128336777-128342778	0	0	4.03125645579346	0	0	0.963184810748933
ENSMUSG00000105706.1	0.831862111742076	1.94195146332418	2.40129275771866	0.808710831730956	0.418681496250769	NA	0.0599703818199358	1.83592255583031	-0.484704808509308	0.892517452557813	0.544675190329243	ENSMUSG00000105706.1	Gm42855	processed_pseudogene	chr5:16981036-16981288	0	0	4.03125645579346	0	0.959916214658991	0
ENSMUSG00000058831.13	0.831862111742076	1.94195146332418	2.40129275771866	0.808710831730956	0.418681496250769	NA	0.0599703818199358	1.83592255583031	-0.484704808509308	0.892517452557813	0.544675190329243	ENSMUSG00000058831.13	Opn1sw	protein_coding,lncRNA	chr6:29376671-29388468	0	0	4.03125645579346	0	0.959916214658991	0
ENSMUSG00000083943.1	3.1299191231308	1.93875284941341	1.17618794997015	1.64833592238605	0.0992837571402961	0.199281928683361	2.30078537383504	0.817888520284345	0.806395121851721	0.406396216953778	1.49439025198332	ENSMUSG00000083943.1	Gm11483	processed_pseudogene	chr4:63567414-63567660	2.25817155981846	4.56516640705252	8.06251291158693	1.01064662025997	1.91983242931798	0.963184810748933
ENSMUSG00000019944.14	190.273949670359	1.93844883281719	0.154584933963743	12.5397008823114	4.52701027794994e-36	2.59772784063847e-34	8.23704322405336	0.106185681487906	6.30680605491369	0.0945813731332037	1.93023716913967	ENSMUSG00000019944.14	Rhobtb1	protein_coding,nonsense_mediated_decay,lncRNA,retained_intron	chr10:69151434-69291791	291.304131216582	327.778948026371	286.219208361336	74.7878498992374	76.7932971727193	84.7602633459061
ENSMUSG00000082171.1	2.39378161789645	1.93716506605622	1.3582334321998	1.42623868631975	0.153799456213998	NA	2.00472411101967	0.685157603549206	0.293349831979158	1.1873967445614	1.71137427904052	ENSMUSG00000082171.1	Rpl27-ps2	processed_pseudogene	chr11:101939501-101939899	4.51634311963693	1.82606656282101	5.03907056974183	2.02129324051993	0.959916214658991	0
ENSMUSG00000094317.1	1.60526999372697	1.93676104050846	1.7372879332159	1.11481868001197	0.264928129910874	NA	0.983477477150948	1.83459980044689	0.0470172634509336	0.907078281008659	0.936460213700015	ENSMUSG00000094317.1	Gm6660	unprocessed_pseudogene	chrX:55311386-55326515	5.64542889954616	0	2.01562822789673	1.01064662025997	0.959916214658991	0
ENSMUSG00000085511.1	7.10635315977605	1.93670203801281	0.782134213267708	2.47617608993396	0.0132798062978208	0.0371257836421818	3.50820521625274	0.479336418630017	1.73909717334637	0.429329994068607	1.76910804290636	ENSMUSG00000085511.1	Gm11738	lncRNA	chr11:118114855-118118279	12.4199435790015	7.30426625128403	14.1093975952771	3.0319398607799	1.91983242931798	3.85273924299573
ENSMUSG00000037254.18	9.42432806020805	1.93569259435277	0.673942084610136	2.87219427092542	0.00407632291138385	0.0132259885867905	3.92418074874732	0.319861412095265	2.1173357418944	0.356116222956114	1.80684500685292	ENSMUSG00000037254.18	Itih2	protein_coding	chr2:10094593-10131396	11.2908577990923	17.3476323467996	16.1250258231739	5.05323310129983	3.83966485863596	2.8895544322468
ENSMUSG00000105618.1	3.90704908078113	1.93521593273736	1.06098357578226	1.82398293141393	0.0681546527202915	0.147374897204386	2.56187591232471	0.951125479583966	1.05272769037995	0.43714918648186	1.50914822194477	ENSMUSG00000105618.1	Gm42916	lncRNA	chr5:106369012-106370818	2.25817155981846	8.21729953269453	8.06251291158693	2.02129324051993	1.91983242931798	0.963184810748933
ENSMUSG00000046167.5	4.68685492661898	1.93094444314754	0.971422873725065	1.98774858547756	0.0468395025856408	0.108428373666437	2.8715872054451	0.692331976500584	1.2102938372752	0.583896709491012	1.6612933681699	ENSMUSG00000046167.5	Gldn	protein_coding	chr9:54286486-54341786	5.64542889954616	4.56516640705252	12.0937693673804	1.01064662025997	2.87974864397697	1.92636962149787
ENSMUSG00000026832.12	44.3819150596231	1.93038850994653	0.343526821292179	5.61932399538805	1.91706058579331e-08	1.59429585114173e-07	6.11506228150941	0.376822709523581	4.14652201260707	0.646064733857341	1.96854026890233	ENSMUSG00000026832.12	Cytip	protein_coding,lncRNA	chr2:58129137-58195532	50.8088600959154	78.5208622013033	81.6329432298176	11.1171128228596	27.8375702251107	16.3741417827319
ENSMUSG00000112811.1	2.35373293945033	1.92911912720298	1.34986817086188	1.42911668624	0.152970698311029	NA	2.06582477941743	0.255036051062637	0.290024453941971	1.16774751201937	1.77580032547546	ENSMUSG00000112811.1	Gm7422	processed_pseudogene	chr12:46478688-46479327	4.51634311963693	3.65213312564201	3.0234423418451	1.01064662025997	1.91983242931798	0
ENSMUSG00000040612.13	503.564798122432	1.92780286898147	0.0967552039147918	19.9245393630631	2.49329968216691e-88	7.15363297380574e-86	9.6395236827182	0.0578354122669769	7.71409246026352	0.0608977985744608	1.92543122245467	ENSMUSG00000040612.13	Ildr2	protein_coding	chr1:166254139-166316823	828.748962453376	798.904121234191	764.93091248681	216.278376735633	199.66257264907	212.863843175514
ENSMUSG00000084874.4	0.828935512823095	1.9225073576229	2.13429312355314	0.900770065932809	0.367710586338926	NA	0.838137844820895	0.333577567895287	-0.468277928039759	0.920969644140933	1.30641577286065	ENSMUSG00000084874.4	Gm12906	processed_pseudogene	chr4:107760025-107760465	1.12908577990923	1.82606656282101	1.00781411394837	1.01064662025997	0	0
ENSMUSG00000096999.1	0.828935512823095	1.9225073576229	2.13429312355314	0.900770065932809	0.367710586338926	NA	0.838137844820895	0.333577567895287	-0.468277928039759	0.920969644140933	1.30641577286065	ENSMUSG00000096999.1	Gm26793	lncRNA	chr7:144894560-144897461	1.12908577990923	1.82606656282101	1.00781411394837	1.01064662025997	0	0
ENSMUSG00000043659.11	0.828935512823095	1.9225073576229	2.13429312355314	0.900770065932809	0.367710586338926	NA	0.838137844820895	0.333577567895287	-0.468277928039759	0.920969644140933	1.30641577286065	ENSMUSG00000043659.11	Npsr1	protein_coding,lncRNA	chr9:24097996-24316398	1.12908577990923	1.82606656282101	1.00781411394837	1.01064662025997	0	0
ENSMUSG00000113577.1	0.828935512823095	1.9225073576229	2.13429312355314	0.900770065932809	0.367710586338926	NA	0.838137844820895	0.333577567895287	-0.468277928039759	0.920969644140933	1.30641577286065	ENSMUSG00000113577.1	Gm19238	processed_pseudogene	chr12:99804389-99805648	1.12908577990923	1.82606656282101	1.00781411394837	1.01064662025997	0	0
ENSMUSG00000112064.1	0.821025211237923	1.92246286170092	2.13950828791415	0.898553594094819	0.368890486202675	NA	0.838137844820895	0.333577567895287	-0.48362933209025	0.894380232357963	1.32176717691115	ENSMUSG00000112064.1	Gm47399	processed_pseudogene	chr12:51995036-51995509	1.12908577990923	1.82606656282101	1.00781411394837	0	0	0.963184810748933
ENSMUSG00000097903.2	0.821025211237923	1.92246286170092	2.13950828791415	0.898553594094819	0.368890486202675	NA	0.838137844820895	0.333577567895287	-0.48362933209025	0.894380232357963	1.32176717691115	ENSMUSG00000097903.2	Gm26679	lncRNA	chr14:120384859-120388985	1.12908577990923	1.82606656282101	1.00781411394837	0	0	0.963184810748933
ENSMUSG00000068099.5	0.821025211237923	1.92246286170092	2.13950828791415	0.898553594094819	0.368890486202675	NA	0.838137844820895	0.333577567895287	-0.48362933209025	0.894380232357963	1.32176717691115	ENSMUSG00000068099.5	1500009C09Rik	protein_coding	chr15:82252397-82260753	1.12908577990923	1.82606656282101	1.00781411394837	0	0	0.963184810748933
ENSMUSG00000041750.13	0.820480445222933	1.92245978806939	2.13987039231774	0.898400106366785	0.368972279797538	NA	0.838137844820895	0.333577567895287	-0.484704808509308	0.892517452557813	1.3228426533302	ENSMUSG00000041750.13	Cd1d2	polymorphic_pseudogene,protein_coding	chr3:86986551-86989780	1.12908577990923	1.82606656282101	1.00781411394837	0	0.959916214658991	0
ENSMUSG00000109171.1	0.820480445222933	1.92245978806939	2.13987039231774	0.898400106366785	0.368972279797538	NA	0.838137844820895	0.333577567895287	-0.484704808509308	0.892517452557813	1.3228426533302	ENSMUSG00000109171.1	Gm5735	processed_pseudogene	chr7:101061309-101061475	1.12908577990923	1.82606656282101	1.00781411394837	0	0.959916214658991	0
ENSMUSG00000101281.1	0.820480445222933	1.92245978806939	2.13987039231774	0.898400106366785	0.368972279797538	NA	0.838137844820895	0.333577567895287	-0.484704808509308	0.892517452557813	1.3228426533302	ENSMUSG00000101281.1	Gm8449	processed_pseudogene	chr9:95410669-95411656	1.12908577990923	1.82606656282101	1.00781411394837	0	0.959916214658991	0
ENSMUSG00000097473.1	2.33848090004234	1.91942398307242	1.33292609596031	1.44000780605136	0.149865190593558	NA	1.999388142882	0.578953653840595	0.563387931360683	0.0275680428524654	1.43600021152132	ENSMUSG00000097473.1	Gm26585	processed_pseudogene	chr10:22452891-22453520	4.51634311963693	4.56516640705252	2.01562822789673	1.01064662025997	0.959916214658991	0.963184810748933
ENSMUSG00000098749.1	2.33352099512352	1.91824240396345	1.35113430985598	1.41972740235419	0.155687057292266	NA	2.06417215468003	0.110939811933534	0.290024453941971	1.16774751201937	1.77414770073806	ENSMUSG00000098749.1	Gm27477	misc_RNA	chr6:52162125-52162267	3.38725733972769	3.65213312564201	4.03125645579346	1.01064662025997	1.91983242931798	0
ENSMUSG00000052477.15	6.28240134961915	1.91747124002906	0.833301538522507	2.30105328189943	0.0213886195638138	0.0558825335396952	3.35293502914149	0.366209627111925	1.49683173131585	0.850196011949264	1.85610329782563	ENSMUSG00000052477.15	C130026I21Rik	protein_coding,lncRNA	chr1:84992690-85270566	12.4199435790015	7.30426625128403	10.0781411394837	4.04258648103986	0.959916214658991	2.8895544322468
ENSMUSG00000072419.5	22.4761697139437	1.91743133899642	0.44500691142604	4.30876754891726	1.6416679789248e-05	8.78296741841388e-05	5.14880513157074	0.305344388702982	3.27884402472615	0.364547334654506	1.86996110684459	ENSMUSG00000072419.5	Dppa2	protein_coding	chr16:48303908-48319723	31.6144018374585	44.7386307891147	30.234423418451	8.08517296207972	12.4789107905669	7.70547848599147
ENSMUSG00000104385.1	0.340353176886622	1.91598044096145	3.23018172528185	0.59314942746581	0.553081154180336	NA	0.0676193391446067	0.930264445284172	-1	0	1.06761933914461	ENSMUSG00000104385.1	Gm7449	processed_pseudogene	chr1:6910560-6911222	1.12908577990923	0.913033281410503	0	0	0	0
ENSMUSG00000101640.1	0.340353176886622	1.91598044096145	3.23018172528185	0.59314942746581	0.553081154180336	NA	0.0676193391446067	0.930264445284172	-1	0	1.06761933914461	ENSMUSG00000101640.1	Gm28376	lncRNA	chr1:16898185-17091631	1.12908577990923	0.913033281410503	0	0	0	0
ENSMUSG00000090243.1	0.340353176886622	1.91598044096145	3.23018172528185	0.59314942746581	0.553081154180336	NA	0.0676193391446067	0.930264445284172	-1	0	1.06761933914461	ENSMUSG00000090243.1	Gm16103	processed_pseudogene	chr1:43785910-43787188	1.12908577990923	0.913033281410503	0	0	0	0
ENSMUSG00000101567.1	0.340353176886622	1.91598044096145	3.23018172528185	0.59314942746581	0.553081154180336	NA	0.0676193391446067	0.930264445284172	-1	0	1.06761933914461	ENSMUSG00000101567.1	Txn-ps1	processed_pseudogene	chr1:44463923-44464231	1.12908577990923	0.913033281410503	0	0	0	0
ENSMUSG00000101129.1	0.340353176886622	1.91598044096145	3.23018172528185	0.59314942746581	0.553081154180336	NA	0.0676193391446067	0.930264445284172	-1	0	1.06761933914461	ENSMUSG00000101129.1	Gm5254	processed_pseudogene	chr1:57291425-57292401	1.12908577990923	0.913033281410503	0	0	0	0
ENSMUSG00000110510.1	0.340353176886622	1.91598044096145	3.23018172528185	0.59314942746581	0.553081154180336	NA	0.0676193391446067	0.930264445284172	-1	0	1.06761933914461	ENSMUSG00000110510.1	Gm45908	processed_pseudogene	chr1:86377100-86378276	1.12908577990923	0.913033281410503	0	0	0	0
ENSMUSG00000102956.1	0.340353176886622	1.91598044096145	3.23018172528185	0.59314942746581	0.553081154180336	NA	0.0676193391446067	0.930264445284172	-1	0	1.06761933914461	ENSMUSG00000102956.1	Gm37017	TEC	chr1:86988270-86989016	1.12908577990923	0.913033281410503	0	0	0	0
ENSMUSG00000106302.1	0.340353176886622	1.91598044096145	3.23018172528185	0.59314942746581	0.553081154180336	NA	0.0676193391446067	0.930264445284172	-1	0	1.06761933914461	ENSMUSG00000106302.1	Mir6902	miRNA	chr1:93346092-93346155	1.12908577990923	0.913033281410503	0	0	0	0
ENSMUSG00000100830.1	0.340353176886622	1.91598044096145	3.23018172528185	0.59314942746581	0.553081154180336	NA	0.0676193391446067	0.930264445284172	-1	0	1.06761933914461	ENSMUSG00000100830.1	Gm28441	lncRNA	chr1:133835189-133838372	1.12908577990923	0.913033281410503	0	0	0	0
ENSMUSG00000045967.11	0.340353176886622	1.91598044096145	3.23018172528185	0.59314942746581	0.553081154180336	NA	0.0676193391446067	0.930264445284172	-1	0	1.06761933914461	ENSMUSG00000045967.11	Gpr158	retained_intron,protein_coding	chr2:21367542-21830547	1.12908577990923	0.913033281410503	0	0	0	0
ENSMUSG00000026943.12	0.340353176886622	1.91598044096145	3.23018172528185	0.59314942746581	0.553081154180336	NA	0.0676193391446067	0.930264445284172	-1	0	1.06761933914461	ENSMUSG00000026943.12	Lcn12	protein_coding	chr2:25490845-25493911	1.12908577990923	0.913033281410503	0	0	0	0
ENSMUSG00000084226.1	0.340353176886622	1.91598044096145	3.23018172528185	0.59314942746581	0.553081154180336	NA	0.0676193391446067	0.930264445284172	-1	0	1.06761933914461	ENSMUSG00000084226.1	Gm13426	processed_pseudogene	chr2:31551901-31552695	1.12908577990923	0.913033281410503	0	0	0	0
ENSMUSG00000085397.1	0.340353176886622	1.91598044096145	3.23018172528185	0.59314942746581	0.553081154180336	NA	0.0676193391446067	0.930264445284172	-1	0	1.06761933914461	ENSMUSG00000085397.1	Gm13524	lncRNA	chr2:32846186-32848168	1.12908577990923	0.913033281410503	0	0	0	0
ENSMUSG00000079324.11	0.340353176886622	1.91598044096145	3.23018172528185	0.59314942746581	0.553081154180336	NA	0.0676193391446067	0.930264445284172	-1	0	1.06761933914461	ENSMUSG00000079324.11	4932414N04Rik	protein_coding,retained_intron,lncRNA	chr2:68656486-68748467	1.12908577990923	0.913033281410503	0	0	0	0
ENSMUSG00000085025.1	0.340353176886622	1.91598044096145	3.23018172528185	0.59314942746581	0.553081154180336	NA	0.0676193391446067	0.930264445284172	-1	0	1.06761933914461	ENSMUSG00000085025.1	Gm13715	lncRNA	chr2:85233675-85243678	1.12908577990923	0.913033281410503	0	0	0	0
ENSMUSG00000081314.1	0.340353176886622	1.91598044096145	3.23018172528185	0.59314942746581	0.553081154180336	NA	0.0676193391446067	0.930264445284172	-1	0	1.06761933914461	ENSMUSG00000081314.1	Gm14132	processed_pseudogene	chr2:149333071-149334789	1.12908577990923	0.913033281410503	0	0	0	0
ENSMUSG00000082079.2	0.340353176886622	1.91598044096145	3.23018172528185	0.59314942746581	0.553081154180336	NA	0.0676193391446067	0.930264445284172	-1	0	1.06761933914461	ENSMUSG00000082079.2	Dnmt3c	protein_coding	chr2:153696652-153729907	1.12908577990923	0.913033281410503	0	0	0	0
ENSMUSG00000084897.1	0.340353176886622	1.91598044096145	3.23018172528185	0.59314942746581	0.553081154180336	NA	0.0676193391446067	0.930264445284172	-1	0	1.06761933914461	ENSMUSG00000084897.1	Gm14226	protein_coding	chr2:155018266-155027104	1.12908577990923	0.913033281410503	0	0	0	0
ENSMUSG00000087617.1	0.340353176886622	1.91598044096145	3.23018172528185	0.59314942746581	0.553081154180336	NA	0.0676193391446067	0.930264445284172	-1	0	1.06761933914461	ENSMUSG00000087617.1	Gm14268	lncRNA	chr2:166380828-166398187	1.12908577990923	0.913033281410503	0	0	0	0
ENSMUSG00000098047.1	0.340353176886622	1.91598044096145	3.23018172528185	0.59314942746581	0.553081154180336	NA	0.0676193391446067	0.930264445284172	-1	0	1.06761933914461	ENSMUSG00000098047.1	Gm18822	processed_pseudogene	chr3:8615275-8616504	1.12908577990923	0.913033281410503	0	0	0	0
ENSMUSG00000051036.13	0.340353176886622	1.91598044096145	3.23018172528185	0.59314942746581	0.553081154180336	NA	0.0676193391446067	0.930264445284172	-1	0	1.06761933914461	ENSMUSG00000051036.13	Ttc24	lncRNA,protein_coding,transcribed_unitary_pseudogene	chr3:88069410-88078304	1.12908577990923	0.913033281410503	0	0	0	0
ENSMUSG00000089696.3	0.340353176886622	1.91598044096145	3.23018172528185	0.59314942746581	0.553081154180336	NA	0.0676193391446067	0.930264445284172	-1	0	1.06761933914461	ENSMUSG00000089696.3	Gm4778	protein_coding	chr3:94264036-94266784	1.12908577990923	0.913033281410503	0	0	0	0
ENSMUSG00000086745.1	0.340353176886622	1.91598044096145	3.23018172528185	0.59314942746581	0.553081154180336	NA	0.0676193391446067	0.930264445284172	-1	0	1.06761933914461	ENSMUSG00000086745.1	Tspan2os	lncRNA	chr3:102720231-102735417	1.12908577990923	0.913033281410503	0	0	0	0
ENSMUSG00000098871.1	0.340353176886622	1.91598044096145	3.23018172528185	0.59314942746581	0.553081154180336	NA	0.0676193391446067	0.930264445284172	-1	0	1.06761933914461	ENSMUSG00000098871.1	Mir6381	miRNA	chr3:142623860-142623946	1.12908577990923	0.913033281410503	0	0	0	0
ENSMUSG00000078747.9	0.340353176886622	1.91598044096145	3.23018172528185	0.59314942746581	0.553081154180336	NA	0.0676193391446067	0.930264445284172	-1	0	1.06761933914461	ENSMUSG00000078747.9	Gm20878	protein_coding,lncRNA	chr4:41941572-41943124	1.12908577990923	0.913033281410503	0	0	0	0
ENSMUSG00000080946.1	0.340353176886622	1.91598044096145	3.23018172528185	0.59314942746581	0.553081154180336	NA	0.0676193391446067	0.930264445284172	-1	0	1.06761933914461	ENSMUSG00000080946.1	Gm12985	processed_pseudogene	chr4:133882945-133883127	1.12908577990923	0.913033281410503	0	0	0	0
ENSMUSG00000078491.2	0.340353176886622	1.91598044096145	3.23018172528185	0.59314942746581	0.553081154180336	NA	0.0676193391446067	0.930264445284172	-1	0	1.06761933914461	ENSMUSG00000078491.2	Gm13090	protein_coding	chr4:151089570-151091449	1.12908577990923	0.913033281410503	0	0	0	0
ENSMUSG00000078486.3	0.340353176886622	1.91598044096145	3.23018172528185	0.59314942746581	0.553081154180336	NA	0.0676193391446067	0.930264445284172	-1	0	1.06761933914461	ENSMUSG00000078486.3	Perm1	protein_coding	chr4:156215868-156221307	1.12908577990923	0.913033281410503	0	0	0	0
ENSMUSG00000105832.1	0.340353176886622	1.91598044096145	3.23018172528185	0.59314942746581	0.553081154180336	NA	0.0676193391446067	0.930264445284172	-1	0	1.06761933914461	ENSMUSG00000105832.1	Gm43841	processed_pseudogene	chr5:7276324-7276909	1.12908577990923	0.913033281410503	0	0	0	0
ENSMUSG00000067285.4	0.340353176886622	1.91598044096145	3.23018172528185	0.59314942746581	0.553081154180336	NA	0.0676193391446067	0.930264445284172	-1	0	1.06761933914461	ENSMUSG00000067285.4	Gm16223	protein_coding	chr5:42067960-42216798	1.12908577990923	0.913033281410503	0	0	0	0
ENSMUSG00000105442.1	0.340353176886622	1.91598044096145	3.23018172528185	0.59314942746581	0.553081154180336	NA	0.0676193391446067	0.930264445284172	-1	0	1.06761933914461	ENSMUSG00000105442.1	Gm42614	TEC	chr5:51482752-51484305	1.12908577990923	0.913033281410503	0	0	0	0
ENSMUSG00000035540.12	0.340353176886622	1.91598044096145	3.23018172528185	0.59314942746581	0.553081154180336	NA	0.0676193391446067	0.930264445284172	-1	0	1.06761933914461	ENSMUSG00000035540.12	Gc	protein_coding	chr5:89417522-89457898	1.12908577990923	0.913033281410503	0	0	0	0
ENSMUSG00000029372.7	0.340353176886622	1.91598044096145	3.23018172528185	0.59314942746581	0.553081154180336	NA	0.0676193391446067	0.930264445284172	-1	0	1.06761933914461	ENSMUSG00000029372.7	Ppbp	protein_coding	chr5:90768518-90770063	1.12908577990923	0.913033281410503	0	0	0	0
ENSMUSG00000107334.1	0.340353176886622	1.91598044096145	3.23018172528185	0.59314942746581	0.553081154180336	NA	0.0676193391446067	0.930264445284172	-1	0	1.06761933914461	ENSMUSG00000107334.1	Gm7538	lncRNA	chr5:119194484-119200018	1.12908577990923	0.913033281410503	0	0	0	0
ENSMUSG00000106862.1	0.340353176886622	1.91598044096145	3.23018172528185	0.59314942746581	0.553081154180336	NA	0.0676193391446067	0.930264445284172	-1	0	1.06761933914461	ENSMUSG00000106862.1	Gm42811	TEC	chr6:127807951-127810718	1.12908577990923	0.913033281410503	0	0	0	0
ENSMUSG00000095262.2	0.340353176886622	1.91598044096145	3.23018172528185	0.59314942746581	0.553081154180336	NA	0.0676193391446067	0.930264445284172	-1	0	1.06761933914461	ENSMUSG00000095262.2	Gm21893	processed_pseudogene	chr6:128294102-128294498	1.12908577990923	0.913033281410503	0	0	0	0
ENSMUSG00000030244.7	0.340353176886622	1.91598044096145	3.23018172528185	0.59314942746581	0.553081154180336	NA	0.0676193391446067	0.930264445284172	-1	0	1.06761933914461	ENSMUSG00000030244.7	Gys2	protein_coding	chr6:142422613-142473109	1.12908577990923	0.913033281410503	0	0	0	0
ENSMUSG00000090075.1	0.340353176886622	1.91598044096145	3.23018172528185	0.59314942746581	0.553081154180336	NA	0.0676193391446067	0.930264445284172	-1	0	1.06761933914461	ENSMUSG00000090075.1	Gm16251	lncRNA	chr7:19920729-19927607	1.12908577990923	0.913033281410503	0	0	0	0
ENSMUSG00000105563.1	0.340353176886622	1.91598044096145	3.23018172528185	0.59314942746581	0.553081154180336	NA	0.0676193391446067	0.930264445284172	-1	0	1.06761933914461	ENSMUSG00000105563.1	Gm44408	miRNA	chr7:29045628-29045693	1.12908577990923	0.913033281410503	0	0	0	0
ENSMUSG00000109323.1	0.340353176886622	1.91598044096145	3.23018172528185	0.59314942746581	0.553081154180336	NA	0.0676193391446067	0.930264445284172	-1	0	1.06761933914461	ENSMUSG00000109323.1	Gm44968	lncRNA	chr7:81205010-81210876	1.12908577990923	0.913033281410503	0	0	0	0
ENSMUSG00000108965.1	0.340353176886622	1.91598044096145	3.23018172528185	0.59314942746581	0.553081154180336	NA	0.0676193391446067	0.930264445284172	-1	0	1.06761933914461	ENSMUSG00000108965.1	Gm44551	processed_pseudogene	chr7:99725208-99725378	1.12908577990923	0.913033281410503	0	0	0	0
ENSMUSG00000043948.2	0.340353176886622	1.91598044096145	3.23018172528185	0.59314942746581	0.553081154180336	NA	0.0676193391446067	0.930264445284172	-1	0	1.06761933914461	ENSMUSG00000043948.2	Olfr691	protein_coding	chr7:105335509-105342270	1.12908577990923	0.913033281410503	0	0	0	0
ENSMUSG00000090007.1	0.340353176886622	1.91598044096145	3.23018172528185	0.59314942746581	0.553081154180336	NA	0.0676193391446067	0.930264445284172	-1	0	1.06761933914461	ENSMUSG00000090007.1	Rpl30-ps2	processed_pseudogene	chr8:22230902-22231192	1.12908577990923	0.913033281410503	0	0	0	0
ENSMUSG00000088258.1	0.340353176886622	1.91598044096145	3.23018172528185	0.59314942746581	0.553081154180336	NA	0.0676193391446067	0.930264445284172	-1	0	1.06761933914461	ENSMUSG00000088258.1	Gm24291	snRNA	chr8:113528510-113528671	1.12908577990923	0.913033281410503	0	0	0	0
ENSMUSG00000064492.1	0.340353176886622	1.91598044096145	3.23018172528185	0.59314942746581	0.553081154180336	NA	0.0676193391446067	0.930264445284172	-1	0	1.06761933914461	ENSMUSG00000064492.1	Gm22060	snRNA	chr9:32446822-32446928	1.12908577990923	0.913033281410503	0	0	0	0
ENSMUSG00000111326.1	0.340353176886622	1.91598044096145	3.23018172528185	0.59314942746581	0.553081154180336	NA	0.0676193391446067	0.930264445284172	-1	0	1.06761933914461	ENSMUSG00000111326.1	Gm3953	processed_pseudogene	chr9:44663928-44664716	1.12908577990923	0.913033281410503	0	0	0	0
ENSMUSG00000111403.1	0.340353176886622	1.91598044096145	3.23018172528185	0.59314942746581	0.553081154180336	NA	0.0676193391446067	0.930264445284172	-1	0	1.06761933914461	ENSMUSG00000111403.1	Gm47544	lncRNA	chr9:46270035-46271365	1.12908577990923	0.913033281410503	0	0	0	0
ENSMUSG00000111278.1	0.340353176886622	1.91598044096145	3.23018172528185	0.59314942746581	0.553081154180336	NA	0.0676193391446067	0.930264445284172	-1	0	1.06761933914461	ENSMUSG00000111278.1	Gm32743	lncRNA	chr9:103521787-103545977	1.12908577990923	0.913033281410503	0	0	0	0
ENSMUSG00000097884.1	0.340353176886622	1.91598044096145	3.23018172528185	0.59314942746581	0.553081154180336	NA	0.0676193391446067	0.930264445284172	-1	0	1.06761933914461	ENSMUSG00000097884.1	Gm26543	lncRNA	chr10:49219422-49225653	1.12908577990923	0.913033281410503	0	0	0	0
ENSMUSG00000112544.1	0.340353176886622	1.91598044096145	3.23018172528185	0.59314942746581	0.553081154180336	NA	0.0676193391446067	0.930264445284172	-1	0	1.06761933914461	ENSMUSG00000112544.1	Gm48089	lncRNA	chr10:99267896-99279084	1.12908577990923	0.913033281410503	0	0	0	0
ENSMUSG00000020164.7	0.340353176886622	1.91598044096145	3.23018172528185	0.59314942746581	0.553081154180336	NA	0.0676193391446067	0.930264445284172	-1	0	1.06761933914461	ENSMUSG00000020164.7	Kcnmb4os1	lncRNA	chr10:116418052-116421237	1.12908577990923	0.913033281410503	0	0	0	0
ENSMUSG00000118486.1	0.340353176886622	1.91598044096145	3.23018172528185	0.59314942746581	0.553081154180336	NA	0.0676193391446067	0.930264445284172	-1	0	1.06761933914461	ENSMUSG00000118486.1	AL662853.1	unitary_pseudogene	chr11:5274085-5275539	1.12908577990923	0.913033281410503	0	0	0	0
ENSMUSG00000101872.1	0.340353176886622	1.91598044096145	3.23018172528185	0.59314942746581	0.553081154180336	NA	0.0676193391446067	0.930264445284172	-1	0	1.06761933914461	ENSMUSG00000101872.1	Gm29237	lncRNA	chr11:30106394-30108120	1.12908577990923	0.913033281410503	0	0	0	0
ENSMUSG00000087172.1	0.340353176886622	1.91598044096145	3.23018172528185	0.59314942746581	0.553081154180336	NA	0.0676193391446067	0.930264445284172	-1	0	1.06761933914461	ENSMUSG00000087172.1	Gm12153	lncRNA	chr11:43959089-44134987	1.12908577990923	0.913033281410503	0	0	0	0
ENSMUSG00000098292.1	0.340353176886622	1.91598044096145	3.23018172528185	0.59314942746581	0.553081154180336	NA	0.0676193391446067	0.930264445284172	-1	0	1.06761933914461	ENSMUSG00000098292.1	Gm27194	lncRNA	chr11:62749852-62752787	1.12908577990923	0.913033281410503	0	0	0	0
ENSMUSG00000096083.1	0.340353176886622	1.91598044096145	3.23018172528185	0.59314942746581	0.553081154180336	NA	0.0676193391446067	0.930264445284172	-1	0	1.06761933914461	ENSMUSG00000096083.1	Gm10428	protein_coding	chr11:62753100-62753498	1.12908577990923	0.913033281410503	0	0	0	0
ENSMUSG00000085952.1	0.340353176886622	1.91598044096145	3.23018172528185	0.59314942746581	0.553081154180336	NA	0.0676193391446067	0.930264445284172	-1	0	1.06761933914461	ENSMUSG00000085952.1	Gm12315	lncRNA	chr11:70623027-70625561	1.12908577990923	0.913033281410503	0	0	0	0
ENSMUSG00000093539.1	0.340353176886622	1.91598044096145	3.23018172528185	0.59314942746581	0.553081154180336	NA	0.0676193391446067	0.930264445284172	-1	0	1.06761933914461	ENSMUSG00000093539.1	Mir5621	miRNA	chr11:115795824-115795886	1.12908577990923	0.913033281410503	0	0	0	0
ENSMUSG00000112105.1	0.340353176886622	1.91598044096145	3.23018172528185	0.59314942746581	0.553081154180336	NA	0.0676193391446067	0.930264445284172	-1	0	1.06761933914461	ENSMUSG00000112105.1	Rps7-ps2	processed_pseudogene	chr12:3521922-3523268	1.12908577990923	0.913033281410503	0	0	0	0
ENSMUSG00000098167.1	0.340353176886622	1.91598044096145	3.23018172528185	0.59314942746581	0.553081154180336	NA	0.0676193391446067	0.930264445284172	-1	0	1.06761933914461	ENSMUSG00000098167.1	Gm18848	processed_pseudogene	chr12:101205723-101206514	1.12908577990923	0.913033281410503	0	0	0	0
ENSMUSG00000021214.14	0.340353176886622	1.91598044096145	3.23018172528185	0.59314942746581	0.553081154180336	NA	0.0676193391446067	0.930264445284172	-1	0	1.06761933914461	ENSMUSG00000021214.14	Akr1c18	protein_coding	chr13:4132615-4150654	1.12908577990923	0.913033281410503	0	0	0	0
ENSMUSG00000105580.1	0.340353176886622	1.91598044096145	3.23018172528185	0.59314942746581	0.553081154180336	NA	0.0676193391446067	0.930264445284172	-1	0	1.06761933914461	ENSMUSG00000105580.1	Gm44454	miRNA	chr13:21753445-21753582	1.12908577990923	0.913033281410503	0	0	0	0
ENSMUSG00000113346.2	0.340353176886622	1.91598044096145	3.23018172528185	0.59314942746581	0.553081154180336	NA	0.0676193391446067	0.930264445284172	-1	0	1.06761933914461	ENSMUSG00000113346.2	Eprn	lncRNA	chr13:73344665-73347384	1.12908577990923	0.913033281410503	0	0	0	0
ENSMUSG00000114422.1	0.340353176886622	1.91598044096145	3.23018172528185	0.59314942746581	0.553081154180336	NA	0.0676193391446067	0.930264445284172	-1	0	1.06761933914461	ENSMUSG00000114422.1	Gm30411	lncRNA	chr13:106747070-106761579	1.12908577990923	0.913033281410503	0	0	0	0
ENSMUSG00000096284.2	0.340353176886622	1.91598044096145	3.23018172528185	0.59314942746581	0.553081154180336	NA	0.0676193391446067	0.930264445284172	-1	0	1.06761933914461	ENSMUSG00000096284.2	Tcstv1	protein_coding	chr13:119893388-119894785	1.12908577990923	0.913033281410503	0	0	0	0
ENSMUSG00000115737.1	0.340353176886622	1.91598044096145	3.23018172528185	0.59314942746581	0.553081154180336	NA	0.0676193391446067	0.930264445284172	-1	0	1.06761933914461	ENSMUSG00000115737.1	Rpl19-ps3	lncRNA,transcribed_processed_pseudogene	chr14:49103507-49122712	1.12908577990923	0.913033281410503	0	0	0	0
ENSMUSG00000048153.6	0.340353176886622	1.91598044096145	3.23018172528185	0.59314942746581	0.553081154180336	NA	0.0676193391446067	0.930264445284172	-1	0	1.06761933914461	ENSMUSG00000048153.6	Olfr49	protein_coding	chr14:54278253-54284939	1.12908577990923	0.913033281410503	0	0	0	0
ENSMUSG00000065374.1	0.340353176886622	1.91598044096145	3.23018172528185	0.59314942746581	0.553081154180336	NA	0.0676193391446067	0.930264445284172	-1	0	1.06761933914461	ENSMUSG00000065374.1	Gm22738	snRNA	chr14:57831063-57831209	1.12908577990923	0.913033281410503	0	0	0	0
ENSMUSG00000114289.1	0.340353176886622	1.91598044096145	3.23018172528185	0.59314942746581	0.553081154180336	NA	0.0676193391446067	0.930264445284172	-1	0	1.06761933914461	ENSMUSG00000114289.1	Gm48453	lncRNA	chr14:59084136-59087118	1.12908577990923	0.913033281410503	0	0	0	0
ENSMUSG00000075288.2	0.340353176886622	1.91598044096145	3.23018172528185	0.59314942746581	0.553081154180336	NA	0.0676193391446067	0.930264445284172	-1	0	1.06761933914461	ENSMUSG00000075288.2	Gm6913	processed_pseudogene	chr14:60141063-60141410	1.12908577990923	0.913033281410503	0	0	0	0
ENSMUSG00000115428.1	0.340353176886622	1.91598044096145	3.23018172528185	0.59314942746581	0.553081154180336	NA	0.0676193391446067	0.930264445284172	-1	0	1.06761933914461	ENSMUSG00000115428.1	Gm41290	lncRNA	chr15:34021995-34037780	1.12908577990923	0.913033281410503	0	0	0	0
ENSMUSG00000064565.1	0.340353176886622	1.91598044096145	3.23018172528185	0.59314942746581	0.553081154180336	NA	0.0676193391446067	0.930264445284172	-1	0	1.06761933914461	ENSMUSG00000064565.1	Gm24145	snRNA	chr16:11167105-11167267	1.12908577990923	0.913033281410503	0	0	0	0
ENSMUSG00000116570.1	0.340353176886622	1.91598044096145	3.23018172528185	0.59314942746581	0.553081154180336	NA	0.0676193391446067	0.930264445284172	-1	0	1.06761933914461	ENSMUSG00000116570.1	Gm49754	lncRNA	chr16:30789945-30793255	1.12908577990923	0.913033281410503	0	0	0	0
ENSMUSG00000116653.1	0.340353176886622	1.91598044096145	3.23018172528185	0.59314942746581	0.553081154180336	NA	0.0676193391446067	0.930264445284172	-1	0	1.06761933914461	ENSMUSG00000116653.1	Gm8900	processed_pseudogene	chr16:55940339-55940711	1.12908577990923	0.913033281410503	0	0	0	0
ENSMUSG00000049202.5	0.340353176886622	1.91598044096145	3.23018172528185	0.59314942746581	0.553081154180336	NA	0.0676193391446067	0.930264445284172	-1	0	1.06761933914461	ENSMUSG00000049202.5	4930515G13Rik	pseudogene	chr17:21801159-21801658	1.12908577990923	0.913033281410503	0	0	0	0
ENSMUSG00000098210.1	0.340353176886622	1.91598044096145	3.23018172528185	0.59314942746581	0.553081154180336	NA	0.0676193391446067	0.930264445284172	-1	0	1.06761933914461	ENSMUSG00000098210.1	Gm5224	processed_pseudogene	chr17:22734963-22735380	1.12908577990923	0.913033281410503	0	0	0	0
ENSMUSG00000092595.2	0.340353176886622	1.91598044096145	3.23018172528185	0.59314942746581	0.553081154180336	NA	0.0676193391446067	0.930264445284172	-1	0	1.06761933914461	ENSMUSG00000092595.2	Gm20427	retained_intron	chr17:34026034-34031580	1.12908577990923	0.913033281410503	0	0	0	0
ENSMUSG00000079471.4	0.340353176886622	1.91598044096145	3.23018172528185	0.59314942746581	0.553081154180336	NA	0.0676193391446067	0.930264445284172	-1	0	1.06761933914461	ENSMUSG00000079471.4	Mymx	protein_coding	chr17:45600971-45602102	1.12908577990923	0.913033281410503	0	0	0	0
ENSMUSG00000107684.1	0.340353176886622	1.91598044096145	3.23018172528185	0.59314942746581	0.553081154180336	NA	0.0676193391446067	0.930264445284172	-1	0	1.06761933914461	ENSMUSG00000107684.1	Rab5a-ps	processed_pseudogene	chr17:53702320-53702972	1.12908577990923	0.913033281410503	0	0	0	0
ENSMUSG00000117226.1	0.340353176886622	1.91598044096145	3.23018172528185	0.59314942746581	0.553081154180336	NA	0.0676193391446067	0.930264445284172	-1	0	1.06761933914461	ENSMUSG00000117226.1	Gm31084	lncRNA	chr17:74055731-74080293	1.12908577990923	0.913033281410503	0	0	0	0
ENSMUSG00000117522.1	0.340353176886622	1.91598044096145	3.23018172528185	0.59314942746581	0.553081154180336	NA	0.0676193391446067	0.930264445284172	-1	0	1.06761933914461	ENSMUSG00000117522.1	Gm50041	processed_pseudogene	chr17:87969004-87969220	1.12908577990923	0.913033281410503	0	0	0	0
ENSMUSG00000094111.2	0.340353176886622	1.91598044096145	3.23018172528185	0.59314942746581	0.553081154180336	NA	0.0676193391446067	0.930264445284172	-1	0	1.06761933914461	ENSMUSG00000094111.2	Nutf2-ps2	processed_pseudogene	chr18:10483087-10483465	1.12908577990923	0.913033281410503	0	0	0	0
ENSMUSG00000079705.4	0.340353176886622	1.91598044096145	3.23018172528185	0.59314942746581	0.553081154180336	NA	0.0676193391446067	0.930264445284172	-1	0	1.06761933914461	ENSMUSG00000079705.4	Ssxb1	protein_coding	chrX:8413305-8422157	1.12908577990923	0.913033281410503	0	0	0	0
ENSMUSG00000084990.1	0.340353176886622	1.91598044096145	3.23018172528185	0.59314942746581	0.553081154180336	NA	0.0676193391446067	0.930264445284172	-1	0	1.06761933914461	ENSMUSG00000084990.1	Gm14549	lncRNA	chrX:36814771-36817200	1.12908577990923	0.913033281410503	0	0	0	0
ENSMUSG00000081933.1	0.340353176886622	1.91598044096145	3.23018172528185	0.59314942746581	0.553081154180336	NA	0.0676193391446067	0.930264445284172	-1	0	1.06761933914461	ENSMUSG00000081933.1	Gm14767	processed_pseudogene	chrX:85716438-85717023	1.12908577990923	0.913033281410503	0	0	0	0
ENSMUSG00000083560.1	0.340353176886622	1.91598044096145	3.23018172528185	0.59314942746581	0.553081154180336	NA	0.0676193391446067	0.930264445284172	-1	0	1.06761933914461	ENSMUSG00000083560.1	Gm14939	processed_pseudogene	chrX:113034193-113035654	1.12908577990923	0.913033281410503	0	0	0	0
ENSMUSG00000089437.1	0.340353176886622	1.91598044096145	3.23018172528185	0.59314942746581	0.553081154180336	NA	0.0676193391446067	0.930264445284172	-1	0	1.06761933914461	ENSMUSG00000089437.1	Gm23199	snRNA	chrX:140679696-140679802	1.12908577990923	0.913033281410503	0	0	0	0
ENSMUSG00000042282.4	0.340353176886622	1.91598044096145	3.23018172528185	0.59314942746581	0.553081154180336	NA	0.0676193391446067	0.930264445284172	-1	0	1.06761933914461	ENSMUSG00000042282.4	Gucy2f	protein_coding	chrX:142081160-142196931	1.12908577990923	0.913033281410503	0	0	0	0
ENSMUSG00000101170.1	0.340353176886622	1.91598044096145	3.23018172528185	0.59314942746581	0.553081154180336	NA	0.0676193391446067	0.930264445284172	-1	0	1.06761933914461	ENSMUSG00000101170.1	Gm29343	lncRNA	chrY:61789649-61815122	1.12908577990923	0.913033281410503	0	0	0	0
ENSMUSG00000107863.1	0.824520373919261	1.91596027440234	2.25577342696466	0.849358473461778	0.39568185284741	NA	0.438593683963602	1.40945740088765	-0.468277928039759	0.920969644140933	0.90687161200336	ENSMUSG00000107863.1	Gm44389	processed_pseudogene	chr6:60461933-60462114	0	0.913033281410503	3.0234423418451	1.01064662025997	0	0
ENSMUSG00000026734.9	0.816610072334089	1.91589549204685	2.26190490649918	0.847027426547359	0.396979834430853	NA	0.438593683963602	1.40945740088765	-0.48362933209025	0.894380232357963	0.922223016053852	ENSMUSG00000026734.9	4921504E06Rik	protein_coding,retained_intron	chr2:19462837-19553914	0	0.913033281410503	3.0234423418451	0	0	0.963184810748933
ENSMUSG00000112028.1	0.816610072334089	1.91589549204685	2.26190490649918	0.847027426547359	0.396979834430853	NA	0.438593683963602	1.40945740088765	-0.48362933209025	0.894380232357963	0.922223016053852	ENSMUSG00000112028.1	1700113B09Rik	lncRNA	chr10:71181036-71204487	0	0.913033281410503	3.0234423418451	0	0	0.963184810748933
ENSMUSG00000090256.1	0.816065306319099	1.91589101722021	2.26233061832724	0.846866060026547	0.397069782056031	NA	0.438593683963602	1.40945740088765	-0.484704808509308	0.892517452557813	0.923298492472909	ENSMUSG00000090256.1	Alms1-ps1	unprocessed_pseudogene	chr6:85721925-85756526	0	0.913033281410503	3.0234423418451	0	0.959916214658991	0
ENSMUSG00000090254.7	2.3820247411698	1.91476450498035	1.41620126191796	1.35204264850547	0.17636167237226	NA	1.962484522577	0.74646508956726	-0.0598464073108131	1.62839378945609	2.02233092988782	ENSMUSG00000090254.7	Gm1965	lncRNA	chr6:89140994-89147388	3.38725733972769	1.82606656282101	6.0468846836902	3.0319398607799	0	0
ENSMUSG00000031551.12	8.61207576960119	1.90910573030251	0.723369775778942	2.63918371243357	0.00831059313753926	0.0246798687822473	3.8023558395568	0.247046585214872	1.82495405389191	0.949340446504965	1.97740178566489	ENSMUSG00000031551.12	Ido1	protein_coding	chr8:24584136-24597009	14.67811513882	10.956399376926	15.1172117092255	7.07452634181976	1.91983242931798	1.92636962149787
ENSMUSG00000037016.11	306.253795793882	1.90822769567002	0.134093564170207	14.2305688380978	5.91982736593585e-46	5.08093217168614e-44	8.91005052041881	0.198270852601206	7.01143606441663	0.133261373723318	1.89861445600218	ENSMUSG00000037016.11	Frem2	protein_coding,lncRNA,retained_intron	chr3:53513938-53657355	423.407167465962	471.12517320782	556.313390899498	122.288241051456	143.02751598419	121.361286154366
ENSMUSG00000091530.2	4.63708267744606	1.90820145249592	0.954228823866169	1.99973151593202	0.0455292631097876	0.105736554150899	2.94708174205047	0.287786891685279	1.21371504496436	0.616493977337407	1.73336669708611	ENSMUSG00000091530.2	Cldn20	protein_coding,processed_pseudogene	chr17:3532554-3533213	6.77451467945539	9.13033281410504	6.0468846836902	2.02129324051993	0.959916214658991	2.8895544322468
ENSMUSG00000102331.1	0.335938037982789	1.90339470658227	3.51879851004065	0.540921766662985	0.588561507225083	NA	-0.223027090236064	1.34575655581577	-1	0	0.776972909763936	ENSMUSG00000102331.1	Gm19938	lncRNA	chr1:3647309-3658904	0	0	2.01562822789673	0	0	0
ENSMUSG00000100160.1	0.335938037982789	1.90339470658227	3.51879851004065	0.540921766662985	0.588561507225083	NA	-0.223027090236064	1.34575655581577	-1	0	0.776972909763936	ENSMUSG00000100160.1	Gm28527	processed_pseudogene	chr1:46896583-46896879	0	0	2.01562822789673	0	0	0
ENSMUSG00000092627.2	0.335938037982789	1.90339470658227	3.51879851004065	0.540921766662985	0.588561507225083	NA	-0.223027090236064	1.34575655581577	-1	0	0.776972909763936	ENSMUSG00000092627.2	D130058E05Rik	lncRNA,retained_intron	chr1:89930234-89933290	0	0	2.01562822789673	0	0	0
ENSMUSG00000063583.6	0.335938037982789	1.90339470658227	3.51879851004065	0.540921766662985	0.588561507225083	NA	-0.223027090236064	1.34575655581577	-1	0	0.776972909763936	ENSMUSG00000063583.6	Olfr1410	protein_coding	chr1:92605782-92614806	0	0	2.01562822789673	0	0	0
ENSMUSG00000101348.6	0.335938037982789	1.90339470658227	3.51879851004065	0.540921766662985	0.588561507225083	NA	-0.223027090236064	1.34575655581577	-1	0	0.776972909763936	ENSMUSG00000101348.6	Gm7135	lncRNA,transcribed_unprocessed_pseudogene	chr1:97346475-97573015	0	0	2.01562822789673	0	0	0
ENSMUSG00000083378.3	0.335938037982789	1.90339470658227	3.51879851004065	0.540921766662985	0.588561507225083	NA	-0.223027090236064	1.34575655581577	-1	0	0.776972909763936	ENSMUSG00000083378.3	Gm13196	processed_pseudogene	chr2:4700238-4700616	0	0	2.01562822789673	0	0	0
ENSMUSG00000085089.1	0.335938037982789	1.90339470658227	3.51879851004065	0.540921766662985	0.588561507225083	NA	-0.223027090236064	1.34575655581577	-1	0	0.776972909763936	ENSMUSG00000085089.1	Arhgap15os	lncRNA	chr2:44059238-44065324	0	0	2.01562822789673	0	0	0
ENSMUSG00000086354.2	0.335938037982789	1.90339470658227	3.51879851004065	0.540921766662985	0.588561507225083	NA	-0.223027090236064	1.34575655581577	-1	0	0.776972909763936	ENSMUSG00000086354.2	Gm13938	lncRNA	chr2:76722776-76786708	0	0	2.01562822789673	0	0	0
ENSMUSG00000109389.1	0.335938037982789	1.90339470658227	3.51879851004065	0.540921766662985	0.588561507225083	NA	-0.223027090236064	1.34575655581577	-1	0	0.776972909763936	ENSMUSG00000109389.1	Olfr1300-ps1	polymorphic_pseudogene	chr2:111667437-111693319	0	0	2.01562822789673	0	0	0
ENSMUSG00000084006.1	0.335938037982789	1.90339470658227	3.51879851004065	0.540921766662985	0.588561507225083	NA	-0.223027090236064	1.34575655581577	-1	0	0.776972909763936	ENSMUSG00000084006.1	Gm14245	processed_pseudogene	chr2:127688405-127690247	0	0	2.01562822789673	0	0	0
ENSMUSG00000102590.1	0.335938037982789	1.90339470658227	3.51879851004065	0.540921766662985	0.588561507225083	NA	-0.223027090236064	1.34575655581577	-1	0	0.776972909763936	ENSMUSG00000102590.1	Mannr	lncRNA	chr3:29891014-29924191	0	0	2.01562822789673	0	0	0
ENSMUSG00000095128.2	0.335938037982789	1.90339470658227	3.51879851004065	0.540921766662985	0.588561507225083	NA	-0.223027090236064	1.34575655581577	-1	0	0.776972909763936	ENSMUSG00000095128.2	Gm5709	unprocessed_pseudogene	chr3:59602455-59635733	0	0	2.01562822789673	0	0	0
ENSMUSG00000015852.13	0.335938037982789	1.90339470658227	3.51879851004065	0.540921766662985	0.588561507225083	NA	-0.223027090236064	1.34575655581577	-1	0	0.776972909763936	ENSMUSG00000015852.13	Fcrls	protein_coding	chr3:87250758-87263738	0	0	2.01562822789673	0	0	0
ENSMUSG00000105746.1	0.335938037982789	1.90339470658227	3.51879851004065	0.540921766662985	0.588561507225083	NA	-0.223027090236064	1.34575655581577	-1	0	0.776972909763936	ENSMUSG00000105746.1	Gm43595	unprocessed_pseudogene	chr3:90468898-90470959	0	0	2.01562822789673	0	0	0
ENSMUSG00000081679.1	0.335938037982789	1.90339470658227	3.51879851004065	0.540921766662985	0.588561507225083	NA	-0.223027090236064	1.34575655581577	-1	0	0.776972909763936	ENSMUSG00000081679.1	Gm11874	processed_pseudogene	chr4:16120759-16120888	0	0	2.01562822789673	0	0	0
ENSMUSG00000061619.3	0.335938037982789	1.90339470658227	3.51879851004065	0.540921766662985	0.588561507225083	NA	-0.223027090236064	1.34575655581577	-1	0	0.776972909763936	ENSMUSG00000061619.3	Vma21-ps	processed_pseudogene	chr4:52496939-52497244	0	0	2.01562822789673	0	0	0
ENSMUSG00000046145.7	0.335938037982789	1.90339470658227	3.51879851004065	0.540921766662985	0.588561507225083	NA	-0.223027090236064	1.34575655581577	-1	0	0.776972909763936	ENSMUSG00000046145.7	1700018M17Rik	pseudogene	chr4:59549154-59549625	0	0	2.01562822789673	0	0	0
ENSMUSG00000085203.1	0.335938037982789	1.90339470658227	3.51879851004065	0.540921766662985	0.588561507225083	NA	-0.223027090236064	1.34575655581577	-1	0	0.776972909763936	ENSMUSG00000085203.1	Gm12927	lncRNA	chr4:119252522-119256975	0	0	2.01562822789673	0	0	0
ENSMUSG00000028749.7	0.335938037982789	1.90339470658227	3.51879851004065	0.540921766662985	0.588561507225083	NA	-0.223027090236064	1.34575655581577	-1	0	0.776972909763936	ENSMUSG00000028749.7	Pla2g2f	protein_coding	chr4:138750533-138757626	0	0	2.01562822789673	0	0	0
ENSMUSG00000086960.1	0.335938037982789	1.90339470658227	3.51879851004065	0.540921766662985	0.588561507225083	NA	-0.223027090236064	1.34575655581577	-1	0	0.776972909763936	ENSMUSG00000086960.1	Gm13017	lncRNA	chr4:140391148-140396604	0	0	2.01562822789673	0	0	0
ENSMUSG00000029158.9	0.335938037982789	1.90339470658227	3.51879851004065	0.540921766662985	0.588561507225083	NA	-0.223027090236064	1.34575655581577	-1	0	0.776972909763936	ENSMUSG00000029158.9	Yipf7	protein_coding	chr5:69516671-69542648	0	0	2.01562822789673	0	0	0
ENSMUSG00000106754.1	0.335938037982789	1.90339470658227	3.51879851004065	0.540921766662985	0.588561507225083	NA	-0.223027090236064	1.34575655581577	-1	0	0.776972909763936	ENSMUSG00000106754.1	Gm43101	lncRNA	chr5:75727605-75735967	0	0	2.01562822789673	0	0	0
ENSMUSG00000092166.2	0.335938037982789	1.90339470658227	3.51879851004065	0.540921766662985	0.588561507225083	NA	-0.223027090236064	1.34575655581577	-1	0	0.776972909763936	ENSMUSG00000092166.2	Gm7942	protein_coding	chr5:95106704-95111158	0	0	2.01562822789673	0	0	0
ENSMUSG00000081282.2	0.335938037982789	1.90339470658227	3.51879851004065	0.540921766662985	0.588561507225083	NA	-0.223027090236064	1.34575655581577	-1	0	0.776972909763936	ENSMUSG00000081282.2	Gm13836	processed_pseudogene	chr5:115491955-115492455	0	0	2.01562822789673	0	0	0
ENSMUSG00000106235.1	0.335938037982789	1.90339470658227	3.51879851004065	0.540921766662985	0.588561507225083	NA	-0.223027090236064	1.34575655581577	-1	0	0.776972909763936	ENSMUSG00000106235.1	Gm33347	lncRNA	chr5:126724326-126727284	0	0	2.01562822789673	0	0	0
ENSMUSG00000105239.1	0.335938037982789	1.90339470658227	3.51879851004065	0.540921766662985	0.588561507225083	NA	-0.223027090236064	1.34575655581577	-1	0	0.776972909763936	ENSMUSG00000105239.1	Gm43091	lncRNA	chr5:135653810-135672987	0	0	2.01562822789673	0	0	0
ENSMUSG00000107212.1	0.335938037982789	1.90339470658227	3.51879851004065	0.540921766662985	0.588561507225083	NA	-0.223027090236064	1.34575655581577	-1	0	0.776972909763936	ENSMUSG00000107212.1	Gm5302	processed_pseudogene	chr6:25046503-25047298	0	0	2.01562822789673	0	0	0
ENSMUSG00000039070.5	0.335938037982789	1.90339470658227	3.51879851004065	0.540921766662985	0.588561507225083	NA	-0.223027090236064	1.34575655581577	-1	0	0.776972909763936	ENSMUSG00000039070.5	Cpa4	protein_coding	chr6:30568369-30592418	0	0	2.01562822789673	0	0	0
ENSMUSG00000065505.1	0.335938037982789	1.90339470658227	3.51879851004065	0.540921766662985	0.588561507225083	NA	-0.223027090236064	1.34575655581577	-1	0	0.776972909763936	ENSMUSG00000065505.1	Mir148a	miRNA	chr6:51269812-51269910	0	0	2.01562822789673	0	0	0
ENSMUSG00000077815.1	0.335938037982789	1.90339470658227	3.51879851004065	0.540921766662985	0.588561507225083	NA	-0.223027090236064	1.34575655581577	-1	0	0.776972909763936	ENSMUSG00000077815.1	Mir290a	miRNA	chr7:3218626-3218708	0	0	2.01562822789673	0	0	0
ENSMUSG00000110097.1	0.335938037982789	1.90339470658227	3.51879851004065	0.540921766662985	0.588561507225083	NA	-0.223027090236064	1.34575655581577	-1	0	0.776972909763936	ENSMUSG00000110097.1	Zscan4a	unprocessed_pseudogene	chr7:10794242-10799057	0	0	2.01562822789673	0	0	0
ENSMUSG00000050440.8	0.335938037982789	1.90339470658227	3.51879851004065	0.540921766662985	0.588561507225083	NA	-0.223027090236064	1.34575655581577	-1	0	0.776972909763936	ENSMUSG00000050440.8	Hamp	protein_coding	chr7:30942368-30944032	0	0	2.01562822789673	0	0	0
ENSMUSG00000085923.1	0.335938037982789	1.90339470658227	3.51879851004065	0.540921766662985	0.588561507225083	NA	-0.223027090236064	1.34575655581577	-1	0	0.776972909763936	ENSMUSG00000085923.1	Gm12781	lncRNA	chr7:34653184-34660416	0	0	2.01562822789673	0	0	0
ENSMUSG00000108332.1	0.335938037982789	1.90339470658227	3.51879851004065	0.540921766662985	0.588561507225083	NA	-0.223027090236064	1.34575655581577	-1	0	0.776972909763936	ENSMUSG00000108332.1	D530033B14Rik	lncRNA	chr7:38182563-38196457	0	0	2.01562822789673	0	0	0
ENSMUSG00000074164.12	0.335938037982789	1.90339470658227	3.51879851004065	0.540921766662985	0.588561507225083	NA	-0.223027090236064	1.34575655581577	-1	0	0.776972909763936	ENSMUSG00000074164.12	Vmn2r-ps54	transcribed_unprocessed_pseudogene,lncRNA	chr7:41667979-41727193	0	0	2.01562822789673	0	0	0
ENSMUSG00000030470.15	0.335938037982789	1.90339470658227	3.51879851004065	0.540921766662985	0.588561507225083	NA	-0.223027090236064	1.34575655581577	-1	0	0.776972909763936	ENSMUSG00000030470.15	Csrp3	protein_coding,retained_intron	chr7:48830398-48848033	0	0	2.01562822789673	0	0	0
ENSMUSG00000109050.1	0.335938037982789	1.90339470658227	3.51879851004065	0.540921766662985	0.588561507225083	NA	-0.223027090236064	1.34575655581577	-1	0	0.776972909763936	ENSMUSG00000109050.1	Gm6290	processed_pseudogene	chr7:54604244-54611198	0	0	2.01562822789673	0	0	0
ENSMUSG00000109006.2	0.335938037982789	1.90339470658227	3.51879851004065	0.540921766662985	0.588561507225083	NA	-0.223027090236064	1.34575655581577	-1	0	0.776972909763936	ENSMUSG00000109006.2	B230209E15Rik	lncRNA	chr7:61529871-61615327	0	0	2.01562822789673	0	0	0
ENSMUSG00000108455.1	0.335938037982789	1.90339470658227	3.51879851004065	0.540921766662985	0.588561507225083	NA	-0.223027090236064	1.34575655581577	-1	0	0.776972909763936	ENSMUSG00000108455.1	Gm44745	TEC	chr7:122463438-122466160	0	0	2.01562822789673	0	0	0
ENSMUSG00000101546.1	0.335938037982789	1.90339470658227	3.51879851004065	0.540921766662985	0.588561507225083	NA	-0.223027090236064	1.34575655581577	-1	0	0.776972909763936	ENSMUSG00000101546.1	Gm28747	lncRNA	chr7:133626349-133627725	0	0	2.01562822789673	0	0	0
ENSMUSG00000037974.16	0.335938037982789	1.90339470658227	3.51879851004065	0.540921766662985	0.588561507225083	NA	-0.223027090236064	1.34575655581577	-1	0	0.776972909763936	ENSMUSG00000037974.16	Muc5ac	protein_coding	chr7:141788972-141819231	0	0	2.01562822789673	0	0	0
ENSMUSG00000110714.1	0.335938037982789	1.90339470658227	3.51879851004065	0.540921766662985	0.588561507225083	NA	-0.223027090236064	1.34575655581577	-1	0	0.776972909763936	ENSMUSG00000110714.1	Gm45910	unprocessed_pseudogene	chr8:93141331-93154116	0	0	2.01562822789673	0	0	0
ENSMUSG00000095186.1	0.335938037982789	1.90339470658227	3.51879851004065	0.540921766662985	0.588561507225083	NA	-0.223027090236064	1.34575655581577	-1	0	0.776972909763936	ENSMUSG00000095186.1	Gm10718	protein_coding	chr9:3023547-3025218	0	0	2.01562822789673	0	0	0
ENSMUSG00000098843.1	0.335938037982789	1.90339470658227	3.51879851004065	0.540921766662985	0.588561507225083	NA	-0.223027090236064	1.34575655581577	-1	0	0.776972909763936	ENSMUSG00000098843.1	Gm27240	lncRNA	chr9:32709652-32711171	0	0	2.01562822789673	0	0	0
ENSMUSG00000062121.3	0.335938037982789	1.90339470658227	3.51879851004065	0.540921766662985	0.588561507225083	NA	-0.223027090236064	1.34575655581577	-1	0	0.776972909763936	ENSMUSG00000062121.3	Olfr149	protein_coding	chr9:39700518-39707117	0	0	2.01562822789673	0	0	0
ENSMUSG00000032079.12	0.335938037982789	1.90339470658227	3.51879851004065	0.540921766662985	0.588561507225083	NA	-0.223027090236064	1.34575655581577	-1	0	0.776972909763936	ENSMUSG00000032079.12	Apoa5	protein_coding	chr9:46268633-46271919	0	0	2.01562822789673	0	0	0
ENSMUSG00000045322.10	0.335938037982789	1.90339470658227	3.51879851004065	0.540921766662985	0.588561507225083	NA	-0.223027090236064	1.34575655581577	-1	0	0.776972909763936	ENSMUSG00000045322.10	Tlr9	protein_coding	chr9:106222598-106226883	0	0	2.01562822789673	0	0	0
ENSMUSG00000111873.1	0.335938037982789	1.90339470658227	3.51879851004065	0.540921766662985	0.588561507225083	NA	-0.223027090236064	1.34575655581577	-1	0	0.776972909763936	ENSMUSG00000111873.1	Gm39463	lncRNA	chr9:121996118-122012455	0	0	2.01562822789673	0	0	0
ENSMUSG00000109160.1	0.335938037982789	1.90339470658227	3.51879851004065	0.540921766662985	0.588561507225083	NA	-0.223027090236064	1.34575655581577	-1	0	0.776972909763936	ENSMUSG00000109160.1	4930598N05Rik	lncRNA	chr10:10184800-10258699	0	0	2.01562822789673	0	0	0
ENSMUSG00000111741.1	0.335938037982789	1.90339470658227	3.51879851004065	0.540921766662985	0.588561507225083	NA	-0.223027090236064	1.34575655581577	-1	0	0.776972909763936	ENSMUSG00000111741.1	Gm18903	unprocessed_pseudogene	chr10:29425706-29426573	0	0	2.01562822789673	0	0	0
ENSMUSG00000112226.1	0.335938037982789	1.90339470658227	3.51879851004065	0.540921766662985	0.588561507225083	NA	-0.223027090236064	1.34575655581577	-1	0	0.776972909763936	ENSMUSG00000112226.1	Gm48786	processed_pseudogene	chr10:51543035-51546848	0	0	2.01562822789673	0	0	0
ENSMUSG00000112828.1	0.335938037982789	1.90339470658227	3.51879851004065	0.540921766662985	0.588561507225083	NA	-0.223027090236064	1.34575655581577	-1	0	0.776972909763936	ENSMUSG00000112828.1	Gm48495	lncRNA	chr10:79793781-79794656	0	0	2.01562822789673	0	0	0
ENSMUSG00000086911.1	0.335938037982789	1.90339470658227	3.51879851004065	0.540921766662985	0.588561507225083	NA	-0.223027090236064	1.34575655581577	-1	0	0.776972909763936	ENSMUSG00000086911.1	Gm12027	lncRNA	chr11:19626761-19628061	0	0	2.01562822789673	0	0	0
ENSMUSG00000084850.1	0.335938037982789	1.90339470658227	3.51879851004065	0.540921766662985	0.588561507225083	NA	-0.223027090236064	1.34575655581577	-1	0	0.776972909763936	ENSMUSG00000084850.1	Gm12092	lncRNA	chr11:29612324-29645509	0	0	2.01562822789673	0	0	0
ENSMUSG00000063116.4	0.335938037982789	1.90339470658227	3.51879851004065	0.540921766662985	0.588561507225083	NA	-0.223027090236064	1.34575655581577	-1	0	0.776972909763936	ENSMUSG00000063116.4	Olfr410	protein_coding	chr11:74330281-74338031	0	0	2.01562822789673	0	0	0
ENSMUSG00000089184.1	0.335938037982789	1.90339470658227	3.51879851004065	0.540921766662985	0.588561507225083	NA	-0.223027090236064	1.34575655581577	-1	0	0.776972909763936	ENSMUSG00000089184.1	Gm22947	snoRNA	chr11:78561645-78561735	0	0	2.01562822789673	0	0	0
ENSMUSG00000086474.2	0.335938037982789	1.90339470658227	3.51879851004065	0.540921766662985	0.588561507225083	NA	-0.223027090236064	1.34575655581577	-1	0	0.776972909763936	ENSMUSG00000086474.2	9130204K15Rik	lncRNA	chr11:79781979-79872394	0	0	2.01562822789673	0	0	0
ENSMUSG00000095969.1	0.335938037982789	1.90339470658227	3.51879851004065	0.540921766662985	0.588561507225083	NA	-0.223027090236064	1.34575655581577	-1	0	0.776972909763936	ENSMUSG00000095969.1	Rnu1a1	snRNA	chr11:87422867-87423030	0	0	2.01562822789673	0	0	0
ENSMUSG00000113439.1	0.335938037982789	1.90339470658227	3.51879851004065	0.540921766662985	0.588561507225083	NA	-0.223027090236064	1.34575655581577	-1	0	0.776972909763936	ENSMUSG00000113439.1	Gm49382	processed_pseudogene	chr12:20139163-20139529	0	0	2.01562822789673	0	0	0
ENSMUSG00000109482.2	0.335938037982789	1.90339470658227	3.51879851004065	0.540921766662985	0.588561507225083	NA	-0.223027090236064	1.34575655581577	-1	0	0.776972909763936	ENSMUSG00000109482.2	Gm4756	protein_coding,retained_intron,nonsense_mediated_decay	chr12:72576002-72649661	0	0	2.01562822789673	0	0	0
[truncated: 31,844 more rows]
